# Supplementary material for: Genome-wide Diversity and Association Mapping for Capsaicinoids and Fruit Weight in Capsicum annuum L
Source: Sci Rep. 2016 Nov 30;6:38081. doi: 10.1038/srep38081 (PMC5128918; doi:10.1038/srep38081)
Supplement: Suplimentary Tables [file srep38081-s2.xls]

## Sheet: Table S1
List of accessions, origins, and means of various traits used in the current study
Columns	2012 FW (g)	2011 FW (g)	CA (µg/g)	DCA (µg/g)	PI Number	Origin
Anaheim Chili Pepper	43.92	41.5533	4.21065	3.75461	PI 635815	USA
Ancho Gigantea	48.45	57.0493	1.64808	1.17879		Mexico
Ancho Pepper	37.7733	41.325	2.55909	2.93534	PI 281387	Mexico
Anthoni Romanian	86.1893	48.7333	0.0374485	0.0334876		Romania
Barkers Hot	19.4333	24.2533	1.10955	0.565175		USA
Bellingrath Gardens	1.54	1.67	435.669	177.508		USA
Bird's eye Chili Pepper	3.15	3.10667	191.964	73.1856	PI 645538	Italy
Bird's Eye Baby	0.33	0.426667	596.362	289.702		USA
Black Hungarian	9.26081	11.7933	1.6223	1.17954		Hungary
Bolivian Rainbow	1.33	1.31	337.829	227.795	PI 645508	Bolivia
Bulgarian Carrot	11.168	9.48889	27.0221	20.9708		Bulgaria
Burning Bush	0.66	0.853333	445.656	173.049		USA
Ciliegia Piccante	17.0733	24.7178	404.853	140.713	PI 223036	Spain
Cayenne Purple	5.44	3.42	111.86	15.48		Mexico
Chimayo	4.35	5	59.0463	24.2226	PI 645493	USA
Corno Di Toro Giallo	104.622	95.32	3.32	2.18		Italy
Costeno Amarillo	3.70667	3.50333	234.354	31.8812	PI 201231	Mexico
Cyklon	21.4133	18.42	8.96885	11.5674		Poland
De Arbol	2.31667	1.88	194.9	120.305	PI 438661	Mexico
Firecracker Pepper	17.36	20.4	221.387	110.717	PI 640848	USA
Goat's Weed	3.00667	4.3	239.352	126.373		Venezuela
Guajillo	7.02667	4.48	65.6216	36.5993	PI 281389	Mexico
Hinkelhatz pepper	8.46	6.98	206.437	94.4324		USA
Hot Cherry Pepper	3.01333	4.745	12.3544	0.903749	PI 592813	USA
Hot Red rocket	8.26	12.2667	480.983	280.148		Mexico
Hungarian Hot Cheery	10.7	10.7111	245.629	157.038		Hungary
Hungarian Semi Hot	79.1933	94.7476	2.35437	0.903749		Hungary
Jalapeno Hercules	14.9733	16.4067	7.55562	3.71319		USA
Jalapeno Pepper	16.18	26.0867	215.76	150.74	PI 640690	USA
Jalapeno Tam Mild	14.56	6.69444	31.9202	22.3351	PI 640584	USA
Joe's long cayenne	14.5	24.3667	6.32736	3.47328		Italy
Jupiter	97.9333	131.702	0.451383	0.169898	PI 601110	USA
Jwala	15.5067	15.15	687.66	338.88	PI 640695	India
Jyothi	5.02	4.14667	193.92	24.58	PI 592836	India
Long Red Cayenne	5.11333	5.19667	122.471	63.5188	PI 635812	USA
Mesilla Cayenne	7.14	6.12	0.41615	0.321728		USA
Mexican Serrano	29.2333	35.3933	226.935	152.444		Mexico
Mirasol	8.22	9.45333	0.535773	0.255867	PI 281386	Mexico
Monkey face Yellow	18.6267	12.16	152.792	49.2335		USA
Nardello	9.17333	8.52667	5.45016	2.23967		USA
New Mexico 6	13.56	13.705	5.96213	2.65101	PI 640459	USA
Nosegay Pepper	1.72	0.805	2.31101	1.31158	PI 592836	Italy
Numex Joe E.Parker	18.52	21.9067	0.89108	0.384577	PI 640778	USA
Numex Sunglo	4.51333	3.35333	144.141	95.9221	PI 640863	USA
Numex Heritage Big Jim	25.9867	16.3989	1.9666	0.624923	PI 635876	USA
Numex R Naky	30.6267	21.4667	0.381304	1.6243	PI 640458	USA
Numex twilight	1.66	1.18333	262.685	155.175	PI 631149	USA
PI 601110	57.71	71.84	0.333233	0.111933	PI 601110	USA
PI 656301	8.4	11.7	2.3	0.102201	PI 656301	USA
PI 201234	36.22	37.4767	150.2	44.3621	PI 201234	Mexico
PI 439355	5.3	5.3	6.4362	2.7793	PI 439355	USA
PI 593536	16.53	15.5	5.363	3.354	PI 593536	Mexico
PI 636424	4.30667	3.5	135.697	106.785	PI 636424	Mexico
Padron Pepper	16.5	17.7233	12.5338	1.3332		South America
Pasilla Bajio	19.92	26.5207	0.154248	0.0875817	PI 201242	Mexico
Peperone Friariello	17.8533	20.2533	1.13798	0.590819		Italy
Peperone Quadrato d'Asti Rosso	111.26	104.637	1.40522	0.649082		Italy
Pepperoncini	5.77	6.64444	1.387	0.49	PI 603810	USA
Peperone Corno di Toro Rosso	79.1467	68.4	0.108678	0.0425308		Italy
Pimento Apple	4.76	3.64	0.895	0.0345	PI 640872	USA
Pimento Sweet Apple	34.7133	48.6867	0.13391	0.100117	PI 438662	Mexico
Pimento lipstick	31.11	33.6896	0.0913116	0.0493164	PI 640685	USA
Pimento Sweet Bell	74.7467	44.6944	1.44326	0.715991	PI 601406	USA
Prairie fire	0.425	1.16	138.985	61.7535		USA
Pretty in purple	1.186	2.01	113.231	60.0141		USA
Prik ki nu	1.16	1.74	933.19	402.705		Thailand
Pumpkin	45.5067	42.35	2.352	1.232		USA
Purple Beauty	40.9333	48.7389	2.10105	0.955249	PI 653663	USA
Purple flash	0.73	0.646667	215.72	52.6		USA
Red Baby Bell	16.8494	13.9	2.363	0.844132		USA
Red Rocket	6.77333	9.50667	52.8352	36.7265		USA
Round of hungary	116.34	105.3	0.0428756	0.0274452		Hungary
Sandia	29.9867	22.0867	10.8879	5.70696	PI 592810	USA
Sangria	1.42	1.53	1.05933	0.463139		USA
Santa Fe Grande Hot	27.1267	22.8	136.715	58.6817	PI 635843	USA
Santaka	2.46667	2.83667	1.77722	0.770669	PI 555597	Japan
Sarga Cseresznye	7.56	5.72	13.5751	7.29809		Hungary
Serrano Pepper	5.85333	8.55667	176.791	39.567	PI 438559	Guatemala
Serrano Tampiqueno	10.03	7.96144	191.58	64.8276	PI 640636	Mexico
Shishito	10.7308	9.82	24.82	2.3	PI 642956	Japan
Sonora	34.7593	43.4667	3.21017	1.45759		USA
Sweet Banana	37.12	28.0222	0.347555	0.198056	PI 592816	USA
Sweet Chocolate	74.08	74.2867	0.204319	0.0756354	PI 592831	USA
Tangerine Dream	15.9133	13.2267	1.51489	0.746415	PI 653620	USA
Tarahumese Chile Colorado	14.62	17.9067	3.24589	1.46841		Mexico
Tepin	0.295667	0.180556	683.062	568.809	PI 555635	Mexico
Tepin Guatemala	0.223333	0.185	214.148	279.569		Guatemala
Thai Hot	2.33333	2.28	22.4781	7.69699	PI 547069	Thailand
Tormenta Hot	20.8733	16.8733	63.692	10.6672		USA
Vietnamese Tear Jerker	0.52	0.493333	452.106	263.933		Vietnam
Watermelon	9.12	13.04	2.38857	0.988372		USA
Yankee bell	95.1125	102.3	4.3	2.66	PI 656296	USA
Yellow Peter	16.9933	13.7467	395.24	124.38		USA
Yolo Wonder	85.6867	83.9889	0.703362	0.400341	PI 635803	USA

## Sheet: Table S2
Accession name	Barcoded reads
Anaheim Chili Pepper	2287742
Ancho Gigantea	2698487
Ancho Pepper	2482103
Anthoni Romanian	2638334
Barkers Hot	2479075
Bellingrath Gardens	1620657
Bird's eye Chili Pepper	3359655
Bird's Eye Baby	3276606
Black Hungarian	2526421
Bolivian Rainbow	3051524
Bulgarian Carrot	3206679
Burning Bush	2495916
Ciliegia Piccante	2188383
Cayenne Purple	3209970
Chimayo	2088373
Corno Di Toro Giallo	2941599
Costeno Amarillo	2945526
Cyklon	3201408
De Arbol	3013316
Firecracker Pepper	2861777
Goat's Weed	2969518
Guajillo	2533264
Hinkelhatz pepper	2557485
Hot Cherry Pepper	2637954
Hot Red rocket	3060970
Hungarian Hot Cheery	2116095
Hungarian Semi Hot	2789487
Jalapeno Hercules	2655788
Jalapeno Pepper	2570038
Jalapeno Tam Mild	2247210
Joe's long cayenne	2491362
Jupiter	2963389
Jwala	2207114
Jyothi	2622538
Long Red Cayenne	1824927
Mesilla Cayenne	3121431
Mexican Serrano	2008402
Mirasol	2451790
Monkey face Yellow	4052351
Nardello	2697549
New Mexico 6	2170277
Nosegay Pepper	3113525
Numex Joe E.Parker	1792697
Numex Sunglo	1834621
Numex Heritage Big Jim	3092302
Numex R Naky	2520568
Numex twilight	3169991
PI 601110	2374047
PI 656301	2385338
PI 201234	1804397
PI 439355	3004919
PI 593536	2853593
PI 636424	2677988
Padron Pepper	2052726
Pasilla Bajio	1829619
Peperone Friariello	3101717
Peperone Quadrato d'Asti Rosso	3528667
Pepperoncini	2172305
Peperone Corno di Toro Rosso	3128733
Pimento Apple	751206
Pimento Sweet Apple	2346656
Pimento lipstick	3085082
Pimento Sweet Bell	2555513
Prairie fire	2764639
Pretty in purple	3831728
Prik ki nu	3596295
Pumpkin	6315232
Purple Beauty	3207112
Purple flash	1751308
Red Baby Bell	2814501
Red Rocket	2341189
Round of hungary	3049506
Sandia	2531203
Sangria	3089467
Santa Fe Grande Hot	2114006
Santaka	2540438
Sarga Cseresznye	1969498
Serrano Pepper	2381556
Serrano Tampiqueno	2178619
Shishito	2014027
Sonora	2133057
Sweet Banana	2848254
Sweet Chocolate	3010391
Tangerine Dream	1952720
Tarahumese Chile Colorado	2714602
Tepin	2969719
Tepin Guatemala	3092010
Thai Hot	2047608
Tormenta Hot	2923436
Vietnamese Tear Jerker	3003429
Watermelon	2125569
Yankee bell	2742111
Yellow Peter	679033
Yolo Wonder	2904413

## Sheet: Table S3 
Extent of heterozygosity, minor allele frequencies in various accessions
C1	Het Rate from All Columns	# with Minor Allele	Fraction with Minor Allele	Thw p-value	-log10 Thw p-value	Thw	E(delta X)	var(delta X)
Anaheim Chili Pepper	0.0542112	1570	0.212248	2.02787e-15	14.693	63.0377	-0.0634274	0.472073
Ancho Gigantea	0.0525891	1660	0.223268	1.70537e-06	5.76818	22.9013	-0.0391211	0.496869
Ancho Pepper	0.0520082	1624	0.221103	1.4098e-07	6.85084	27.7094	-0.0432311	0.495401
Anthoni Romanian	0.051796	1415	0.190367	1.02839e-44	43.9878	196.828	-0.104294	0.410765
Barkers Hot	0.053599	2117	0.297039	5.10846e-29	28.2917	124.993	0.107705	0.661443
Bellingrath Gardens	0.0444571	2101	0.299373	2.9326e-33	32.5327	144.381	0.120145	0.701638
Bird's eye Chili Pepper	0.0524237	2178	0.296569	1.79324e-29	28.7464	127.07	0.108488	0.68022
Bird's Eye Baby	0.0596895	2202	0.2947	2.36232e-25	24.6267	108.256	0.0970493	0.650086
Black Hungarian	0.0541859	1651	0.223652	1.21472e-06	5.91552	23.5538	-0.0395244	0.489603
Bolivian Rainbow	0.0594639	2022	0.275139	1.26699e-10	9.89723	41.3588	0.0587121	0.612513
Bulgarian Carrot	0.0519728	1537	0.209116	1.97289e-17	16.7049	72.1715	-0.0670545	0.457908
Burning Bush	0.0663759	2275	0.310072	3.29891e-37	36.4816	162.45	0.121041	0.661708
Ciliegia Piccante	0.0632379	1605	0.217804	1.5081e-14	13.8216	59.0876	-0.0611842	0.466864
Cayenne Purple	0.115654	2153	0.289537	0.000308142	3.51125	13.0202	0.0305473	0.532924
Chimayo	0.0590822	1536	0.211047	3.59373e-18	17.4445	75.5329	-0.0695207	0.465698
Corno Di Toro Giallo	0.0550779	1401	0.188205	4.65961e-51	50.3317	225.905	-0.111851	0.412248
Costeno Amarillo	0.11923	2529	0.35267	9.14797e-57	56.0387	252.078	0.153358	0.669051
Cyklon	0.0516893	1471	0.198008	2.58783e-30	29.5871	130.912	-0.0884176	0.443636
De Arbol	0.0561065	2001	0.271838	1.62242e-09	8.78984	36.3814	0.0547209	0.605847
Firecracker Pepper	0.0522165	1956	0.265978	2.54988e-07	6.59348	26.5637	0.0465641	0.600258
Goat's Weed	0.0493426	2003	0.27152	1.56821e-11	10.8046	45.4471	0.0616576	0.617088
Guajillo	0.0700577	1656	0.222252	7.54325e-14	13.1224	55.9213	-0.0588168	0.460936
Hinkelhatz pepper	0.0723504	2082	0.285832	3.83745e-13	12.416	52.7246	0.0668326	0.617068
Hot Cherry Pepper	0.0616853	1494	0.200779	1.22102e-33	32.9133	146.122	-0.092753	0.438099
Hot Red rocket	0.0589356	1905	0.25929	0.00387252	2.41201	8.34264	0.0251772	0.558242
Hungarian Hot Cheery	0.0532665	1478	0.200325	7.28127e-29	28.1378	124.289	-0.0864862	0.444016
Hungarian Semi Hot	0.126819	1730	0.233154	2.43886e-41	40.6128	181.366	-0.0934265	0.357099
Jalapeno Hercules	0.0719522	2070	0.281021	4.458e-10	9.35086	38.9012	0.0565747	0.606056
Jalapeno Pepper	0.0879497	2136	0.292162	4.14891e-12	11.3821	48.0528	0.0628119	0.600264
Jalapeno Tam Mild	0.0514998	1944	0.266265	4.38971e-08	7.35756	29.9692	0.0495543	0.598234
Joe's long cayenne	0.0565577	1671	0.226638	7.72644e-06	5.11202	20.0044	-0.0365771	0.493103
Jupiter	0.0601654	1385	0.184765	1.17167e-65	64.9312	292.881	-0.123388	0.389658
Jwala	0.0606492	2053	0.292284	1.63682e-20	19.786	86.1872	0.0892398	0.649022
Jyothi	0.155196	2466	0.332794	6.19745e-20	19.2078	83.5548	0.0772614	0.529386
Long Red Cayenne	0.0584877	1565	0.217936	1.14615e-11	10.9408	46.0612	-0.055418	0.478797
Mesilla Cayenne	0.0520651	1451	0.195211	1.14725e-35	34.9403	155.396	-0.0952478	0.433944
Mexican Serrano	0.0741358	2626	0.36457	2.99847e-98	97.5231	442.562	0.222388	0.804941
Mirasol	0.0507924	2001	0.271028	1.59444e-10	9.79739	40.9095	0.0584977	0.61757
Monkey face Yellow	0.0606751	1977	0.2648	5.46119e-05	4.26271	16.2809	0.0354201	0.575319
Nardello	0.0504915	1333	0.17948	2.75929e-62	61.5592	277.406	-0.123656	0.409384
New Mexico 6	0.0488907	1487	0.203643	6.70204e-21	20.1738	87.9532	-0.0747234	0.463557
Nosegay Pepper	0.0524959	1982	0.268855	1.52711e-08	7.81613	32.0185	0.0518193	0.618255
Numex Joe E.Parker	0.0492741	1434	0.200168	6.79692e-24	23.1677	101.599	-0.0813071	0.466146
Numex Sunglo	0.0579188	1613	0.2235	8.34138e-08	7.07876	28.7251	-0.0428946	0.462275
Numex Heritage Big Jim	0.0501209	1524	0.204784	9.14014e-21	20.039	87.3396	-0.0739483	0.465946
Numex R Naky	0.088291	1688	0.228231	5.11686e-17	16.291	70.2911	-0.0643288	0.43542
Numex twilight	0.0584574	2329	0.315156	1.35416e-46	45.8683	205.445	0.138632	0.691314
PI 601110	0.0632774	1385	0.187263	1.13597e-62	61.9446	279.175	-0.12141	0.390508
PI 656301	0.0743565	1437	0.195697	9.9109e-57	56.0039	251.919	-0.116072	0.392707
PI 201234	0.053818	1454	0.204846	3.43213e-21	20.4644	89.2771	-0.0764416	0.464575
PI 439355	0.102166	2098	0.285792	4.33923e-05	4.36259	16.7169	0.0356478	0.558038
PI 593536	0.0492741	1560	0.200168	1.59444e-10	23.1677	120.599	-0.0813071	0.466146
PI 636424	0.0582098	2070	0.284185	3.05917e-16	15.5144	66.7648	0.0769313	0.645697
Padron Pepper	0.0550144	1544	0.211826	1.73905e-15	14.7597	63.3404	-0.0639022	0.469915
Pasilla Bajio	0.0514625	1526	0.210541	8.12573e-16	15.0901	64.8394	-0.0642962	0.462115
Peperone Friariello	0.0554658	1512	0.203554	4.9607e-26	25.3045	111.35	-0.0811902	0.439735
Peperone Quadrato d'Asti Rosso	0.0562575	1451	0.192978	6.94495e-44	43.1583	193.027	-0.103165	0.414579
Pepperoncini	0.0516387	1878	0.258606	0.00024439	3.61192	13.4547	0.0327859	0.580171
Peperone Corno di Toro Rosso	0.0590208	1336	0.179209	3.1672e-77	76.4993	345.989	-0.134076	0.387335
Pimento Apple	0.0502567	1440	0.194542	3.30934e-34	33.4803	148.715	-0.0936098	0.436149
Pimento Sweet Apple	0.0377551	1115	0.189626	2.6656e-25	24.5742	108.016	-0.0911034	0.451811
Pimento lipstick	0.0490448	1394	0.188863	2.45713e-42	41.6096	185.932	-0.103559	0.425732
Pimento Sweet Bell	0.0526951	1372	0.183964	5.29818e-57	56.2759	253.167	-0.11834	0.412551
Prairie fire	0.0521751	2137	0.289606	3.32312e-23	22.4785	98.4561	0.0944962	0.669242
Pretty in purple	0.0467781	1891	0.25492	0.000636123	3.19646	11.6672	0.0304775	0.590579
Prik ki nu	0.0852766	2434	0.329989	1.09937e-48	47.9589	215.027	0.142293	0.694533
Pumpkin	0.0422807	2282	0.400351	1.78056e-127	126.749	576.89	0.326359	1.05238
Purple Beauty	0.0544654	1375	0.183554	1.00098e-61	60.9996	274.838	-0.120686	0.396989
Purple flash	0.048924	1892	0.271449	1.08006e-10	9.96655	41.6709	0.0608927	0.620198
Red Baby Bell	0.0635582	1525	0.204918	3.56562e-30	29.4479	130.276	-0.0876389	0.438752
Red Rocket	0.07684	2002	0.270358	0.000352266	3.45313	12.7698	0.0307776	0.549302
Round of hungary	0.0611482	1442	0.192523	1.25794e-48	47.9003	214.759	-0.108808	0.41291
Sandia	0.052523	1604	0.220542	4.98551e-08	7.30229	29.7224	-0.0448716	0.492688
Sangria	0.181117	2708	0.366292	2.45788e-44	43.6094	195.094	0.118544	0.532523
Santa Fe Grande Hot	0.0570217	1451	0.198414	1.68547e-34	33.7733	150.056	-0.0930144	0.421641
Santaka	0.0497499	2119	0.294469	1.97641e-28	27.7041	122.308	0.106073	0.661982
Sarga Cseresznye	0.0561936	1485	0.203035	1.11884e-26	25.9512	114.302	-0.0833602	0.44465
Serrano Pepper	0.0541501	2530	0.345959	9.62052e-86	85.0168	385.107	0.205357	0.800821
Serrano Tampiqueno	0.0555028	2508	0.340345	1.63928e-78	77.7853	351.894	0.192028	0.772191
Shishito	0.0568984	2210	0.236102	0.665142	5.18442	43.0062	-0.0448716	0.492688
Sonora	0.0578231	1601	0.217823	1.22917e-11	10.9104	45.9242	-0.0548565	0.481617
Sweet Banana	0.0581052	1512	0.202899	3.49838e-29	28.4561	125.744	-0.0858605	0.436891
Sweet Chocolate	0.0491167	1399	0.187232	1.41035e-47	46.8507	209.947	-0.108446	0.418554
Tangerine Dream	0.0530175	1602	0.225888	1.84967e-05	4.73291	18.3381	-0.036262	0.508529
Tarahumese Chile Colorado	0.0568984	1699	0.230717	0.000617762	3.20918	11.7217	-0.0283063	0.503372
Tepin	0.053274	2694	0.386847	1.08024e-131	130.966	596.277	0.288788	0.974023
Tepin Guatemala	0.0449246	2711	0.421421	2.0685e-173	172.684	788.117	0.367252	1.10091
Thai Hot	0.0577607	2253	0.308377	1.50977e-39	38.8211	173.161	0.125786	0.667567
Tormenta Hot	0.123533	2210	0.298045	6.54e-06	5.18442	20.3233	0.0386805	0.545885
Vietnamese Tear Jerker	0.0563078	2046	0.2743	5.45675e-11	10.2631	43.0062	0.0593072	0.610049
Watermelon	0.093969	1902	0.2613	0.665142	0.177086	0.187338	-0.00360758	0.505682
Yankee bell	0.0539704	1355	0.182369	2.3459e-62	61.6297	277.73	-0.122159	0.399223
Yellow Peter	0.0391215	1376	0.236102	0.856525	0.0672599	0.0326885	-0.00180361	0.579978
Yolo Wonder	0.0567756	1346	0.180236	3.89127e-71	70.4099	318.03	-0.128713	0.389028

## Sheet: Table S4
Eigen values for various principle components estimated with 7, 331 SNPs for various accessions
C1	EV = 10.1071	EV =6.00816	EV = 3.81788	EV = 3.4784	EV = 2.48277	EV = 2.13644	EV = 1.95498	EV = 1.85312	EV = 1.66694	EV = 1.59154
Anaheim Chili Pepper	-0.0544421	-0.066213	-0.226268	-0.149972	-0.058457	0.14637	-0.101496	-0.110766	-0.0328863	0.0340719
Ancho Gigantea	-0.050494	-0.053149	-0.171702	-0.0887964	-0.052741	0.0121995	0.0458398	0.0673903	-0.0804776	0.0268711
Ancho Pepper	-0.0513884	-0.0496713	-0.171569	-0.0880037	-0.0538044	0.00750092	0.0451685	0.0667646	-0.0817314	0.0217806
Anthoni Romanian	-0.0931247	-0.00359001	0.0127386	-0.00588735	0.0471747	-0.0150284	0.0255596	0.11627	-0.0429212	0.0209346
Barkers Hot	0.174217	-0.216033	0.0578628	-0.0138999	0.289608	-0.0442962	0.0217882	-0.00456428	0.0527222	0.0333926
Bellingrath Gardens	0.129039	-0.065648	0.0345908	0.0879141	-0.154085	-0.0907034	-0.117891	-0.0440996	-0.112148	-0.0838317
Bird's eye Chili Pepper	0.114879	-0.0326737	-0.00982258	0.0564377	-0.170836	-0.272949	-0.228399	-0.000946351	-0.0439507	-0.257597
Bird's Eye Baby	0.133795	-0.123167	0.104438	0.104805	-0.161858	0.13321	0.0270315	0.0418493	-0.022191	0.0720511
Black Hungarian	-0.063231	-0.0206955	-0.0478532	-0.0386756	-0.0291944	-0.0690762	0.162157	0.145798	-0.0293169	0.0261366
Bolivian Rainbow	-0.0931247	0.0127386	-0.0538044	0.00237576	-0.0633408	-0.0887964	-0.052741	0.0340719	0.0673903	-0.0804776
Bulgarian Carrot	-0.0768888	-0.0215572	-0.0798719	-0.0626862	-0.0470784	-0.1276	0.251388	0.164124	-0.0310643	0.0202539
Burning Bush	0.165673	-0.147997	0.067305	0.0246136	0.0417535	-0.0123538	0.00810359	-0.025626	0.0751187	-0.0890752
Ciliegia Piccante	-0.0823754	0.0216597	0.0610297	0.0581974	-0.0185715	-0.172329	0.101225	-0.43901	-0.0272256	0.161906
Cayenne Purple	0.0404076	0.0476884	0.000218325	-0.0252253	-0.0623232	0.0045208	-0.0162374	-0.0080298	-0.112754	-0.0558343
Chimayo	-0.0824945	0.0254793	0.0667223	0.0634696	-0.0167162	-0.148398	0.0993561	-0.403127	-0.0221286	0.151146
Corno Di Toro Giallo	-0.104117	0.0240182	0.0701358	0.0362137	0.00535894	-0.009566	-0.0485759	9.38421e-05	-0.00693169	-0.00564842
Costeno Amarillo	0.131772	0.102716	-0.0206402	-0.00898691	-0.119851	-0.150266	-0.154257	0.0169163	0.0568199	-0.0504131
Cyklon	-0.0881567	-0.00869064	-0.0517686	-0.0311501	0.00237576	-0.0633408	0.145712	0.125316	-0.0613328	0.0105162
De Arbol	0.0443262	-0.00454623	-0.113946	-0.0492825	-0.0958092	0.0326517	0.00962089	0.0278182	-0.0182705	0.0193562
Firecracker Pepper	0.0587377	-0.0526485	0.139286	0.129842	-0.195493	0.159865	0.0096846	0.069897	-0.0331578	0.0576669
Goat's Weed	0.0737719	0.0607583	0.00117972	-0.0845543	-0.0163327	0.0262244	0.0514923	0.0117313	0.148153	-0.0959868
Guajillo	-0.0829064	0.0215752	0.0609939	0.0611735	-0.0185686	-0.175311	0.099259	-0.437261	-0.032073	0.157397
Hinkelhatz pepper	0.0807568	-0.000419266	0.0521659	0.00028513	-0.0343406	0.17075	0.128195	-0.0463823	0.168311	0.0527576
Hot Cherry Pepper	-0.0800384	0.0130262	0.0407857	0.0278093	0.00834594	-0.0412885	0.0221389	-0.0961733	-0.0181489	0.0340637
Hot Red rocket	0.0579274	-0.1334	-0.074056	-0.0920679	0.161363	0.0369922	0.0890236	-0.0704594	0.233067	-0.350917
Hungarian Hot Cheery	-0.0748788	-0.00780167	-0.0140261	-0.0326142	-0.0394632	-0.114951	0.192014	0.15853	-0.038741	0.0233659
Hungarian Semi Hot	-0.108781	0.0151868	0.0481392	0.0372934	0.0448589	-0.00539813	0.0074913	0.081948	-0.0207052	-0.0240743
Jalapeno Hercules	0.0174894	0.183291	0.0827962	-0.0810489	0.090413	0.0300193	-0.140578	0.026571	-0.113153	0.048397
Jalapeno Pepper	0.0660446	0.135417	0.00141748	-0.134079	-0.067353	-0.167576	-0.16878	0.129523	0.367311	0.281691
Jalapeno Tam Mild	0.0467688	0.121494	0.0487141	-0.122866	-0.0371984	7.56154e-05	-0.0594216	0.0567094	0.383275	0.144204
Joe's long cayenne	-0.0499425	0.0176126	0.0421589	-0.00277958	0.0280593	-0.00448537	0.145091	-0.131795	0.110811	-0.0882649
Jupiter	-0.14627	0.0321814	0.0973982	0.0763909	0.0997864	0.0751356	-0.166285	0.0476565	-0.0171406	-0.0426213
Jwala	0.0941844	-0.0196441	0.0378109	0.0180316	-0.116991	-0.0682281	0.0404726	-0.0785604	0.0408712	-0.212932
Jyothi	0.0785421	-0.00052206	-0.0269464	0.0618849	-0.13466	-0.15401	-0.11705	-0.015834	-0.0801186	-0.166545
Long Red Cayenne	-0.0486379	0.00218103	0.00960244	0.00258483	-0.0280242	-0.0817008	0.0586868	0.00961413	-0.000708324	0.0439921
Mesilla Cayenne	-0.098633	-0.00212777	0.000826357	0.0167042	-0.00122491	0.007796	0.031529	-0.075453	0.0294072	-0.0236166
Mexican Serrano	0.204789	0.320563	0.133712	-0.27502	0.103373	0.049743	0.032906	-0.0262385	-0.194103	-0.0377212
Mirasol	0.130674	-0.219394	-0.0317331	-0.0205798	0.214018	-0.10265	-0.111372	0.0394069	-0.180257	0.24468
Monkey face Yellow	-0.0124138	0.00613234	-0.0946868	-0.0655744	0.0109365	0.248448	-0.039906	-0.0908507	0.194605	-0.0338829
Nardello	-0.10385	0.00708825	0.0467693	0.029062	0.000369671	-0.0449862	0.0542435	-0.0560415	-0.00094242	-0.0215571
New Mexico 6	-0.0895887	0.0120578	-0.00279853	0.00351996	0.00699232	-0.0661148	0.0803285	-0.0218575	0.0534864	0.00157066
Nosegay Pepper	0.0962423	-0.0757484	0.100224	0.104515	-0.0909508	0.112729	-0.0139681	0.0481959	-0.110165	0.149828
Numex Joe E.Parker	-0.0507527	-0.0647494	-0.203511	-0.13774	-0.0502284	0.140553	-0.108153	-0.105776	-0.042167	0.0294414
Numex Sunglo	-0.0483692	-0.027602	-0.0324951	-0.0316536	-0.0386699	-0.0936025	0.135374	0.095294	-0.0304016	0.0183671
Numex Heritage Big Jim	-0.0651627	-0.0527127	-0.188978	-0.114371	-0.0450291	0.157005	-0.097878	-0.0829409	-0.0431315	0.0323539
Numex R Naky	-0.0536267	-0.0685039	-0.220319	-0.137001	-0.0568079	0.146522	-0.102331	-0.100948	-0.0502439	0.0322326
Numex twilight	0.159391	-0.0502278	0.127941	0.0432117	-0.127911	0.19052	0.0622059	0.0242312	0.0961328	0.0604162
PI 601110	-0.143802	0.0317743	0.0902528	0.0723074	0.0965535	0.0747985	-0.165287	0.0454001	-0.0146849	-0.0422574
PI 656301	-0.102777	0.0142741	0.0241357	0.00988427	0.0157212	-0.0178951	0.0284436	0.0584984	0.00649323	-0.00759555
PI 201234	-0.0479116	0.00589537	-0.00428596	0.00829034	-0.0414015	-0.0826606	0.0242658	-0.0839342	0.00446302	-0.0447453
PI 439355	0.0656601	-0.0243114	-0.0441429	0.0279308	-0.145366	-0.134811	-0.0980316	-0.00740092	-0.042826	-0.215909
PI 593536	0.0703488	-0.147051	0.204789	0.0109365	0.248448	0.0803285	-0.0218575	-0.27502	0.103373	0.049743
PI 636424	0.0791337	0.0312314	-0.0695458	0.0128589	-0.0786647	-0.0714954	-0.0597744	0.0113403	-0.0353817	-0.107596
Padron Pepper	-0.0873387	0.0188749	-0.00490325	0.00015941	-0.00174941	-0.0670443	0.0856233	-0.0163681	0.039642	-0.0108508
Pasilla Bajio	-0.0758284	-0.0210163	-0.0778191	-0.0612215	-0.0481216	-0.126696	0.252114	0.166534	-0.0309841	0.0218497
Peperone Friariello	-0.0793632	0.0262162	0.0900566	0.0283367	0.0547202	0.015993	0.068731	-0.149289	0.0583841	-0.0594455
Peperone Quadrato d'Asti Rosso	-0.138024	0.0320923	0.0926757	0.0772768	0.0965852	0.0703488	-0.147051	0.0200384	-0.00281064	-0.0724587
Pepperoncini	0.081081	-0.102273	0.0105308	-0.00158899	0.0452548	-0.0333462	0.00762763	0.00679106	-0.00585608	-0.0480115
Peperone Corno di Toro Rosso	-0.113663	0.0254782	0.0655328	0.0526616	0.0304132	-0.00220893	-0.025226	-0.0273669	0.000733523	-0.00955472
Pimento Apple	-0.118905	0.0357868	0.0793657	0.0529951	0.0618268	0.0155515	-0.0516176	0.0666503	-0.0348964	-0.0402798
Pimento Sweet Apple	-0.0953314	0.0278915	0.0634572	0.0423566	0.0489896	0.0144395	-0.0405813	0.0553737	-0.0419407	-0.0369256
Pimento lipstick	-0.115412	0.011593	0.0517784	0.0459287	0.0286852	0.00159259	-0.0236069	0.0588908	0.00446764	-0.0227062
Pimento Sweet Bell	-0.129025	0.028732	0.0633929	0.0554874	0.0711755	0.0403098	-0.12513	0.00842195	-0.0155042	-0.0417901
Prairie fire	0.115095	-0.00510042	0.0975735	0.180523	-0.231971	0.303936	0.165841	-0.00151368	0.0365358	0.0693748
Pretty in purple	0.0631034	-0.0264402	0.0888946	0.0967959	-0.209427	0.143426	0.0691841	0.0236333	-0.034761	0.0738198
Prik ki nu	0.154825	-0.0569694	0.0224811	0.0537081	-0.237046	-0.217398	-0.173177	0.0358141	-0.0812689	-0.107565
Pumpkin	0.0965852	0.0703488	0.0341988	0.097874	-0.0167314	-0.0294631	0.0526616	0.0304132	-0.00220893	0.0583841
Purple Beauty	-0.146661	0.0361832	0.0962708	0.0771743	0.101427	0.0727293	-0.177169	0.0436662	-0.00767248	-0.0416298
Purple flash	0.118717	-0.0976042	0.0630462	0.0487897	-0.0669781	0.0751683	0.00880213	0.0286598	-0.0884867	0.124238
Red Baby Bell	-0.0898235	0.0104918	0.0477405	0.0279628	0.0209722	0.00510617	0.0119022	0.0433489	0.00715496	-0.0151841
Red Rocket	0.0579253	-0.129446	-0.0692553	-0.0879452	0.153154	0.0341988	0.097874	-0.0694439	0.247208	-0.357064
Round of hungary	-0.112865	0.0036174	0.0215498	0.0231209	0.0546786	0.0178617	-0.0202349	0.115292	-0.0179294	-0.00101131
Sandia	-0.0500373	-0.0563175	-0.218322	-0.13014	-0.041933	0.124633	-0.0690858	-0.0628075	-0.05655	0.0321283
Sangria	0.131879	-0.121719	0.110895	0.0929435	-0.0350257	0.133975	0.0762685	-0.00182861	-0.0190225	0.00960231
Santa Fe Grande Hot	-0.0986075	0.00430924	-0.000518098	-0.0107627	0.00600059	-0.0434691	0.0619162	0.100975	-0.0189564	-0.00284748
Santaka	0.175966	-0.215752	0.0593607	-0.0152293	0.292317	-0.0480055	0.0206023	-0.0028066	0.0509006	0.0415054
Sarga Cseresznye	-0.0733511	-0.00671457	-0.0167314	-0.0294631	-0.0334261	-0.109257	0.186663	0.157963	-0.0423397	0.0205367
Serrano Pepper	0.193244	0.327407	0.140217	-0.284177	0.0835886	0.0685884	0.0812266	-0.0275375	-0.210789	-0.0568812
Serrano Tampiqueno	0.187558	0.286699	0.144396	-0.283174	0.0875063	0.0571949	0.0609984	-0.0436752	-0.179682	-0.0464938
Shishito	0.214499	0.0902435	0.0231209	0.0546786	0.0585702	-0.147877	0.0231209	0.0546786	-0.0795096	-0.0362596
Sonora	-0.0498251	-0.0632167	-0.234484	-0.147155	-0.0603927	0.160634	-0.116862	-0.110019	-0.0490005	0.0429109
Sweet Banana	-0.0908242	0.00547565	-0.0089729	-0.0258496	-0.00299156	-0.0378254	0.0889227	0.127672	-0.0351191	-0.000650132
Sweet Chocolate	-0.118893	0.0202945	0.0495798	0.0480531	0.0381223	0.0119821	-0.0889436	0.0157352	-0.0175702	-0.0128766
Tangerine Dream	-0.0286332	0.0165416	0.0905445	0.0678081	-0.00865714	0.134105	0.0183144	0.0271056	0.0376382	-0.0417395
Tarahumese Chile Colorado	-0.0345688	-0.0504494	-0.136543	-0.0852894	-0.0283929	-0.0101995	0.0256035	0.0526814	-0.0453565	0.0301166
Tepin	0.160509	0.265351	-0.392251	0.405037	0.195927	0.0400776	0.133392	0.0206609	-0.0495797	-0.00416671
Tepin Guatemala	0.206531	0.348741	-0.345219	0.426125	0.174894	-0.00165804	-0.014582	0.013953	0.0622177	0.0632231
Thai Hot	0.183523	-0.222853	0.0557393	-0.00213361	0.251813	-0.0361201	-0.00628939	0.0124008	0.0207638	0.0374641
Tormenta Hot	0.0460219	0.121169	0.00368995	-0.110218	-0.0755961	-0.181258	-0.188064	0.0930753	0.365971	0.284226
Vietnamese Tear Jerker	0.13121	-0.220197	-0.0307844	-0.021664	0.214499	-0.10085	-0.11253	0.0397702	-0.178972	0.244949
Watermelon	0.00415248	0.0292142	0.0605735	-0.00319114	0.0226113	0.0326322	0.119662	0.014194	0.12205	0.000529585
Yankee bell	-0.13557	0.0307999	0.0902435	0.0725438	0.0705879	0.0585702	-0.147877	0.0367829	-0.0190684	-0.0213856
Yellow Peter	0.0242518	0.0103816	-0.0764004	-0.0302476	-0.0677181	-0.0468555	-0.0795096	-0.0362596	0.0362921	0.0329017
Yolo Wonder	-0.14221	0.0328698	0.0922321	0.0729479	0.0826211	0.0685769	-0.153856	0.0400187	-0.00331029	-0.0300766

## Sheet: Table S5
Annotation and biological function of genes containing SNPs with higher FST indices
Marker	Fst	Location	Locus ID	Annotation	Function
S1_9341917	0.62	Exon	CA01g05200	Diaminopimelate decarboxylase	Decarboxylation of meso-diaminopimelate
S1_9344921	0.62	Intron	CA01g05200	Diaminopimelate decarboxylase	Decarboxylation of meso-diaminopimelate
S1_249793805	0.63	Intergenic	-	-	-
S1_253663850	0.76	Intergenic	-	-	-
S1_253663995	0.76	Intergenic	-	-	-
S1_253664471	0.81	Intergenic	-	-	-
S1_263555359	0.63	Promoter	CA01g32300	ORF315 protein	Translation
S1_263555382	0.72	Promoter	CA01g32300	ORF315 protein	Translation
S2_128159113	0.66	Intergenic	-	-	-
S2_136373443	0.64	Promoter	CA02g12050	Light harvesting chlorophyll A/B-binding protein	Metal ion binding
S2_136413605	0.65	Intergenic	-	-	-
S2_137189906	0.6	Exon	CA02g12340	Phytochrome	Photoreceptor activity
S2_137250469	0.6	Intron	CA02g12400	Unknown protein	-
S2_138860437	0.71	Promoter	CA02g12910	LRR receptor-like serine/threonine-kinase	ATP binding/receptor signaling
S2_138860450	0.71	Promoter	CA02g12910	LRR receptor-like serine/threonine-kinase	ATP binding/receptor signaling
S2_139028511	0.62	Intron	CA02g12990	Protein kinase	ATP binding
S2_139439769	0.63	Exon	CA02g13170	ATP binding protein	Transport of proteins
S2_139811286	0.69	Intergenic	-	-	-
S2_139851741	0.78	Promoter	CA02g13440	Unknown protein	-
S2_140575371	0.62	Intron	CA02g13610	Glycogen synthase kinase-3 beta	ATP binding/ protein kinase activity
S2_140597626	0.62	Exon	CA02g13640	Serine protease	Serine-type peptidase activity
S2_140601171	0.63	Exon	CA02g13650	Serine protease	Serine-type peptidase activity
S2_143521292	0.65	Exon	CA02g14900	Detected protein of unknown function	-
S2_146090562	0.76	Exon	CA02g15980	Glutaredoxin S17	Electron carrier activity
S2_146090563	0.76	Exon	CA02g15980	Glutaredoxin S17	Electron carrier activity
S2_146090564	0.76	Exon	CA02g15980	Glutaredoxin S17	Electron carrier activity
S2_146172989	0.67	Intergenic	-	-	-
S2_147637051	0.75	Intron	CA02g16810	Heterogeneous nuclear ribonucleoprotein	Nucleotide binding/RNA splicing
S2_148698173	0.68	Intergenic	-	-	-
S2_149083820	0.76	Exon	CA02g17450	E3 ubiquitin ligase pub14	Ubiquitin-protein transferase activity
S2_153684463	0.67	Exon	CA02g20070	Glutamate receptor	Glutamate receptor activity/ion channel
S2_154198875	0.81	Exon	CA02g20320	Sucrose synthase	Sucrose metabolic process
S2_154237878	0.7	Promoter	CA02g20370	Acyl:coa ligase acetate-coa synthetase	ATP/AMP binding
S2_156015556	0.61	Exon	CA02g21540	Detected protein of unknown function	-
S2_156110226	0.63	Promoter	CA02g21610	Unknown protein	-
S2_156900063	0.82	Intergenic	-	-	-
S2_156940008	0.79	Promoter	CA02g22050	Pentatricopeptide repeat-containing protein	Nucleotide/Rna binding/processing
S2_156941440	0.73	Exon	CA02g22050	Pentatricopeptide repeat-containing protein	Nucleotide/RNA binding/processing
S2_156950302	0.64	Intergenic	-	-	-
S2_156950343	0.63	Intergenic	-	-	-
S2_156950362	0.65	Intergenic	-	-	-
S2_157169789	0.7	3'-utr	CA02g22210	Endo-beta-mannanase	Polysaccharide catabolism
S2_158194918	0.62	Intergenic	-	-	-
S2_158297109	0.66	Intergenic	-	-	-
S2_158553871	0.72	Intron	CA02g23160	Ran GTPase binding protein, putative	GTP binding/transcription
S2_161442786	0.76	Promoter	CA02g24750	Root-knot nematode resistance protein	ADP binding
S2_162131205	0.69	Intergenic	-	-	-
S2_162131979	0.62	Exon	CA02g25150	Phototropic-responsive nph3-like protein	Protein ubiquitination
S2_169755109	0.62	Promoter	CA02g30460	Ubiquitin-protein ligase	Zinc ion binding/ligase activity
S3_28062512	0.66	Intergenic	-	-	-
S3_192578506	0.61	Exon	CA03g16780	Molybdopterin cofactor sulfurase	Sulfation of molybdenum
S3_192728381	0.64	Intergenic	-	-	-
S3_192728488	0.62	Intergenic	-	-	-
S3_219246900	0.68	Intron	CA03g20970	Auxin-induced protein 5NG4	Auxin-activated signaling pathway
S4_1874955	0.73	Intron	CA04g01210	Uncharacterized LOC543641	-
S4_5234339	0.71	Exon	CA04g02260	LRR receptor-like serine/threonine-kinase	ATP binding/receptor signaling
S4_5234348	0.76	Exon	CA04g02260	LRR receptor-like serine/threonine-kinase	ATP binding/receptor signaling
S4_16498739	0.67	Intergenic	-	-	-
S4_16604366	0.7	Intergenic	-	-	-
S4_17218979	0.67	Exon	CA04g05430	Armadillo repeat	Hormone receptor binding/transcription
S4_92945054	0.63	Intergenic	-	-	-
S4_129959446	0.63	Intergenic	-	-	-
S4_131575309	0.78	Intergenic	-	-	-
S4_131575320	0.78	Intergenic	-	-	-
S4_131823984	0.75	Intergenic	-	-	-
S4_131823987	0.75	Intergenic	-	-	-
S4_175894947	0.63	Intergenic	-	-	-
S4_178365539	0.6	Intergenic	-	-	-
S4_190763696	0.63	Promoter	CA04g13930	Ubiquitin-protein ligase	Zinc ion binding/ligase activity
S4_190889467	0.63	Intergenic	-	-
S4_216258182	0.63	Exon	CA04g20070	NAC domain protein	DNA binding/transcription
S5_26491118	0.82	Intergenic	-	-	-
S5_227151278	0.66	Intergenic	-	-	-
S5_228990775	0.75	Intergenic	-	-	-
S5_230985944	0.67	Intron	CA05g19180	Ethylene receptor	ATP/ethylene binding
S6_453869	0.66	Intron	CA06g00390	Fumarase	Fumarate metabolic process
S6_453882	0.66	Intron	CA06g00390	Fumarase	Fumarate metabolic process
S6_454221	0.71	Intron	CA06g00390	Fumarase	Fumarate metabolic process
S6_454224	0.71	Intron	CA06g00390	Fumarase	Fumarate metabolic process
S6_454226	0.71	Intron	CA06g00390	Fumarase	Fumarate metabolic process
S6_457387	0.66	Intron	CA06g00390	Fumarase	Fumarate metabolic process
S6_10664156	0.66	Intergenic	-	-	-
S6_65066954	0.72	Intergenic	-	-	-
S6_92806968	0.63	Intergenic	-	-	-
S6_120965888	0.75	Intron	CA06g08090	Isopropylmalate synthase	Leucine biosynthetic process
S6_167334316	0.61	Intergenic	-	-	-
S6_212203865	0.6	Exon	CA06g16730	Ran-binding protein	Protein complex assembly/microtubule nucleation
S7_70032530	0.66	Intergenic	-	-	-
S7_77065877	0.66	Intergenic	-	-	-
S7_99739921	0.66	Intergenic	-	-	-
S7_138664381	0.6	Intergenic	-	-	-
S7_139309991	0.68	Intergenic	-	-	-
S7_139412509	0.6	Intergenic	-	-	-
S7_140310856	0.64	Exon	CA07g09300	Dentin sialophosphoprotein	Calcium ion/collagen binding
S7_140887715	0.62	Exon	CA07g09370	Mismatch repair protein	DNA/mismatch repair
S7_140887729	0.62	Exon	CA07g09370	Mismatch repair protein	DNA/mismatch repair
S7_152261487	0.69	Intergenic	-	-	-
S7_153591562	0.68	Exon	CA07g09690	Pentatricopeptide repeat-containing protein	Nucleotide/RNA binding/processing
S7_169507993	0.64	Intergenic	-	-	-
S7_224419111	0.67	Exon	CA07g17770	E3 ubiquitin-protein ligase rma3	Ubiquitin-protein transferase activity
S7_224431084	0.63	Exon	CA07g17790	Pentatricopeptide repeat-containing protein	Nucleotide/RNA binding/processing
S7_225100025	0.65	Intergenic	-	-	-
S7_225840902	0.67	Intergenic	-	-	-
S7_225841021	0.61	Intergenic	-	-	-
S7_227348502	0.61	Intron	CA07g18830	Kinesin-1-like protein	Microtubule-based movement
S8_126460656	0.64	Intergenic	-	-	-
S8_128507733	0.62	Intergenic	-	-	-
S8_129010135	0.67	Intergenic	-	-	-
S8_129130608	0.63	Intergenic	-	-	-
S8_133527410	0.75	Intergenic	-	-	-
S8_134012548	0.61	Exon	CA08g13460	Transducin/WD40 domain-containing protein	Transcription regulation to cell cycle control
S8_134051333	0.61	Intergenic	-	-	-
S8_141802370	0.62	Exon	CA08g17690	GDSL esterase/lipase	Lipid catabolic process
S8_142537790	0.66	Exon	CA08g18050	GTP-binding protein alpha subunit, GNA	Actin cytoskeleton organization
S9_758056	0.66	Intergenic	-	-	-
S9_758083	0.66	Intergenic	-	-	-
S9_249497740	0.66	Exon	CA09g16470	Serine-threonine protein kinase	ATP/zinc ion binding
S10_11188744	0.66	Intron	CA10g03320	Putative catalytic	Endopeptidase activity
S10_198249917	0.66	Intergenic	-	-	-
S11_27915632	0.71	Intron	CA11g05450	Chloroplast protein kinase APK1b	Protein serine/threonine kinase activity
S11_229769261	0.61	Intergenic	-	-	-
S11_258024928	0.69	Promoter	CA11g20230	40s ribosomal protein s24-2	Nucleotide binding/translation

## Sheet: Table S6
LD analysis for adjacent SNP pairs within the sweep located in chromosome 11.
Marker 1	Chromosome	Position	Marker 1	Marker 2	Gene Name	Distance in markers	Distance in kb	EM - R Squared	EM - D Prime	CHM - R Squared	CHM - D Prime	CHM - signed D
S11_144627	11	144627	S11_144627	S11_150408	CA11g00040	1	5.781	1	1	1	1	0.0105251
S11_150474	11	150474	S11_150474	S11_150488	CA11g00040	1	0.014	1	1	1	1	0.0104155
S11_150474	11	150474	S11_150474	S11_150493	CA11g00040	2	0.019	1	1	1	1	0.0104155
S11_150474	11	150474	S11_150474	S11_150494	CA11g00040	3	0.02	1	1	1	1	0.0104155
S11_150474	11	150474	S11_150474	S11_151086	CA11g00040	5	0.612	1	1	1	1	0.0104155
S11_150474	11	150474	S11_150474	S11_151092	CA11g00040	6	0.618	1	1	1	1	0.0104155
S11_150488	11	150488	S11_150488	S11_150493	CA11g00040	1	0.005	1	1	1	1	0.0104155
S11_150488	11	150488	S11_150488	S11_150494	CA11g00040	2	0.006	1	1	1	1	0.0104155
S11_150488	11	150488	S11_150488	S11_151086	CA11g00040	4	0.598	1	1	1	1	0.0104155
S11_150488	11	150488	S11_150488	S11_151092	CA11g00040	5	0.604	1	1	1	1	0.0104155
S11_150493	11	150493	S11_150493	S11_150494	CA11g00040	1	0.001	1	1	1	1	0.0104155
S11_150493	11	150493	S11_150493	S11_151086	CA11g00040	3	0.593	1	1	1	1	0.0104155
S11_150493	11	150493	S11_150493	S11_151092	CA11g00040	4	0.599	1	1	1	1	0.0104155
S11_150494	11	150494	S11_150494	S11_151086	CA11g00040	2	0.592	1	1	1	1	0.0104155
S11_150494	11	150494	S11_150494	S11_151092	CA11g00040	3	0.598	1	1	1	1	0.0104155
S11_151086	11	151086	S11_151086	S11_151092	CA11g00040	1	0.006	1	1	1	1	0.0104155
S11_194436	11	194436	S11_194436	S11_194437	CA11g00070	1	0.001	1	1	1	1	0.0105251
S11_207612	11	207612	S11_207612	S11_209172	CA11g00090	9	1.56	1	1	1	1	0.0212665
S11_328857	11	328857	S11_328857	S11_328888	CA11g00190	2	0.031	1	1	1	1	0.0112345
S11_328857	11	328857	S11_328857	S11_328900	CA11g00190	3	0.043	1	1	1	1	0.0112345
S11_328857	11	328857	S11_328857	S11_328913	CA11g00190	4	0.056	1	1	1	1	0.0112345
S11_328888	11	328888	S11_328888	S11_328900	CA11g00190	1	0.012	1	1	1	1	0.0112345
S11_328888	11	328888	S11_328888	S11_328913	CA11g00190	2	0.025	1	1	1	1	0.0112345
S11_328900	11	328900	S11_328900	S11_328913	CA11g00190	1	0.013	1	1	1	1	0.0112345
S11_350058	11	350058	S11_350058	S11_350066	CA11g00210	1	0.008	1	1	1	1	0.0128184
S11_350058	11	350058	S11_350058	S11_350119	CA11g00210	3	0.061	1	1	1	1	0.0128184
S11_350058	11	350058	S11_350058	S11_350179	CA11g00210	5	0.121	1	1	1	1	0.0128184
S11_350058	11	350058	S11_350058	S11_350182	CA11g00210	6	0.124	1	1	1	1	0.0128184
S11_350058	11	350058	S11_350058	S11_350209	CA11g00210	7	0.151	1	1	1	1	0.0128184
S11_350066	11	350066	S11_350066	S11_350119	CA11g00210	2	0.053	1	1	1	1	0.0128184
S11_350066	11	350066	S11_350066	S11_350179	CA11g00210	4	0.113	1	1	1	1	0.0128184
S11_350066	11	350066	S11_350066	S11_350182	CA11g00210	5	0.116	1	1	1	1	0.0128184
S11_350066	11	350066	S11_350066	S11_350209	CA11g00210	6	0.143	1	1	1	1	0.0128184
S11_350119	11	350119	S11_350119	S11_350179	CA11g00210	2	0.06	1	1	1	1	0.0109877
S11_350119	11	350119	S11_350119	S11_350209	CA11g00210	4	0.09	1	1	1	1	0.0109877
S11_350179	11	350179	S11_350179	S11_350209	CA11g00210	2	0.03	1	1	1	1	0.0109877
S11_3728975	11	3728975	S11_3728975	S11_3728976	CA11g01550	1	0.001	1	0.99993	1	1	0
S11_3933693	11	3933693	S11_3933693	S11_3934328	CA11g01730	2	0.635	1	1	1	1	0.0104155
S11_3933693	11	3933693	S11_3933693	S11_3934359	CA11g01730	3	0.666	1	1	1	1	0.0104155
S11_3934328	11	3934328	S11_3934328	S11_3934359	CA11g01730	1	0.031	1	1	1	1	0.0104155
S11_3937147	11	3937147	S11_3937147	S11_3937157	CA11g01740	1	0.01	1	1	1	1	0.0107514
S11_3937157	11	3937157	S11_3937157	S11_3937244	CA11g01740	1	0.087	1	1	1	1	0.0107514
S11_3937157	11	3937157	S11_3937157	S11_3937252	CA11g01740	2	0.095	1	1	1	1	0.0107514
S11_3937244	11	3937244	S11_3937244	S11_3937252	CA11g01740	1	0.008	1	1	1	1	0.0104155
S11_4540469	11	4540469	S11_4540469	S11_4540478	CA11g01860	1	0.009	1	1	1	1	0.0105251
S11_4540469	11	4540469	S11_4540469	S11_4540479	CA11g01860	2	0.01	1	1	1	1	0.0105251
S11_4540469	11	4540469	S11_4540469	S11_4540502	CA11g01860	3	0.033	1	1	1	1	0.0105251
S11_4540478	11	4540478	S11_4540478	S11_4540479	CA11g01860	1	0.001	1	1	1	1	0.0105251
S11_4540478	11	4540478	S11_4540478	S11_4540502	CA11g01860	2	0.024	1	1	1	1	0.0105251
S11_4540479	11	4540479	S11_4540479	S11_4540502	CA11g01860	1	0.023	1	1	1	1	0.0105251
S11_4992722	11	4992722	S11_4992722	S11_4993495	CA11g02020	7	0.773	1	1	1	1	0.0107514
S11_4992791	11	4992791	S11_4992791	S11_4993473	CA11g02020	4	0.682	1	1	1	1	0.021495
S11_4995525	11	4995525	S11_4995525	S11_4995540	CA11g02030	1	0.015	1	1	1	1	0.0109877
S11_5182687	11	5182687	S11_5182687	S11_5182694	CA11g02060	1	0.007	1	1	1	1	0.0104155
S11_5182687	11	5182687	S11_5182687	S11_5182719	CA11g02060	2	0.032	1	1	1	1	0.0104155
S11_5182687	11	5182687	S11_5182687	S11_5182741	CA11g02060	3	0.054	1	1	1	1	0.0104155
S11_5182687	11	5182687	S11_5182687	S11_5182768	CA11g02060	4	0.081	1	1	1	1	0.0104155
S11_5182694	11	5182694	S11_5182694	S11_5182719	CA11g02060	1	0.025	1	1	1	1	0.0104155
S11_5182694	11	5182694	S11_5182694	S11_5182741	CA11g02060	2	0.047	1	1	1	1	0.0104155
S11_5182694	11	5182694	S11_5182694	S11_5182768	CA11g02060	3	0.074	1	1	1	1	0.0104155
S11_5182719	11	5182719	S11_5182719	S11_5182741	CA11g02060	1	0.022	1	1	1	1	0.0104155
S11_5182719	11	5182719	S11_5182719	S11_5182768	CA11g02060	2	0.049	1	1	1	1	0.0104155
S11_5182741	11	5182741	S11_5182741	S11_5182768	CA11g02060	1	0.027	1	1	1	1	0.0104155
S11_5182785	11	5182785	S11_5182785	S11_5182786	CA11g02060	1	0.001	1	1	1	1	0.0104155
S11_5307308	11	5307308	S11_5307308	S11_5307309	CA11g02070	1	0.001	1	1	1	1	0.0112345
S11_5307308	11	5307308	S11_5307308	S11_5307357	CA11g02070	2	0.049	1	1	1	1	0.0112345
S11_5307308	11	5307308	S11_5307308	S11_5307389	CA11g02070	4	0.081	1	1	1	1	0.0112345
S11_5307309	11	5307309	S11_5307309	S11_5307357	CA11g02070	1	0.048	1	1	1	1	0.0112345
S11_5307309	11	5307309	S11_5307309	S11_5307389	CA11g02070	3	0.08	1	1	1	1	0.0112345
S11_5307357	11	5307357	S11_5307357	S11_5307389	CA11g02070	2	0.032	1	1	1	1	0.0112345
S11_5495851	11	5495851	S11_5495851	S11_5495856	CA11g02120	1	0.005	1	0.999766	1	1	0
S11_5577589	11	5577589	S11_5577589	S11_5577602	CA11g02180	1	0.013	1	1	1	1	0.0104155
S11_5577589	11	5577589	S11_5577589	S11_5577677	CA11g02180	2	0.088	1	1	1	1	0.0104155
S11_5577589	11	5577589	S11_5577589	S11_5577753	CA11g02180	4	0.164	1	1	1	1	0.0104155
S11_5577589	11	5577589	S11_5577589	S11_5577754	CA11g02180	5	0.165	1	1	1	1	0.0104155
S11_5577589	11	5577589	S11_5577589	S11_5577786	CA11g02180	6	0.197	1	1	1	1	0.0104155
S11_5577589	11	5577589	S11_5577589	S11_5577797	CA11g02180	7	0.208	1	1	1	1	0.0104155
S11_5577589	11	5577589	S11_5577589	S11_5577824	CA11g02180	8	0.235	1	1	1	1	0.0104155
S11_5577589	11	5577589	S11_5577589	S11_5578115	CA11g02180	9	0.526	1	1	1	1	0.0128184
S11_5577589	11	5577589	S11_5577589	S11_5578123	CA11g02180	10	0.534	1	1	1	1	0.0128184
S11_5577589	11	5577589	S11_5577589	S11_5578145	CA11g02180	11	0.556	1	1	1	1	0.0128184
S11_5577602	11	5577602	S11_5577602	S11_5577677	CA11g02180	1	0.075	1	1	1	1	0.0104155
S11_5577602	11	5577602	S11_5577602	S11_5577753	CA11g02180	3	0.151	1	1	1	1	0.0104155
S11_5577602	11	5577602	S11_5577602	S11_5577754	CA11g02180	4	0.152	1	1	1	1	0.0104155
S11_5577602	11	5577602	S11_5577602	S11_5577786	CA11g02180	5	0.184	1	1	1	1	0.0104155
S11_5577602	11	5577602	S11_5577602	S11_5577797	CA11g02180	6	0.195	1	1	1	1	0.0104155
S11_5577602	11	5577602	S11_5577602	S11_5577824	CA11g02180	7	0.222	1	1	1	1	0.0104155
S11_5577602	11	5577602	S11_5577602	S11_5578115	CA11g02180	8	0.513	1	1	1	1	0.0128184
S11_5577602	11	5577602	S11_5577602	S11_5578123	CA11g02180	9	0.521	1	1	1	1	0.0128184
S11_5577602	11	5577602	S11_5577602	S11_5578145	CA11g02180	10	0.543	1	1	1	1	0.0128184
S11_5577677	11	5577677	S11_5577677	S11_5577753	CA11g02180	2	0.076	1	1	1	1	0.0104155
S11_5577677	11	5577677	S11_5577677	S11_5577754	CA11g02180	3	0.077	1	1	1	1	0.0104155
S11_5577677	11	5577677	S11_5577677	S11_5577786	CA11g02180	4	0.109	1	1	1	1	0.0104155
S11_5577677	11	5577677	S11_5577677	S11_5577797	CA11g02180	5	0.12	1	1	1	1	0.0104155
S11_5577677	11	5577677	S11_5577677	S11_5577824	CA11g02180	6	0.147	1	1	1	1	0.0104155
S11_5577677	11	5577677	S11_5577677	S11_5578115	CA11g02180	7	0.438	1	1	1	1	0.0128184
S11_5577677	11	5577677	S11_5577677	S11_5578123	CA11g02180	8	0.446	1	1	1	1	0.0128184
S11_5577677	11	5577677	S11_5577677	S11_5578145	CA11g02180	9	0.468	1	1	1	1	0.0128184
S11_5577753	11	5577753	S11_5577753	S11_5577754	CA11g02180	1	0.001	1	1	1	1	0.0104155
S11_5577753	11	5577753	S11_5577753	S11_5577786	CA11g02180	2	0.033	1	1	1	1	0.0104155
S11_5577753	11	5577753	S11_5577753	S11_5577797	CA11g02180	3	0.044	1	1	1	1	0.0104155
S11_5577753	11	5577753	S11_5577753	S11_5577824	CA11g02180	4	0.071	1	1	1	1	0.0104155
S11_5577753	11	5577753	S11_5577753	S11_5578115	CA11g02180	5	0.362	1	1	1	1	0.0128184
S11_5577753	11	5577753	S11_5577753	S11_5578123	CA11g02180	6	0.37	1	1	1	1	0.0128184
S11_5577753	11	5577753	S11_5577753	S11_5578145	CA11g02180	7	0.392	1	1	1	1	0.0128184
S11_5577754	11	5577754	S11_5577754	S11_5577786	CA11g02180	1	0.032	1	1	1	1	0.0104155
S11_5577754	11	5577754	S11_5577754	S11_5577797	CA11g02180	2	0.043	1	1	1	1	0.0104155
S11_5577754	11	5577754	S11_5577754	S11_5577824	CA11g02180	3	0.07	1	1	1	1	0.0104155
S11_5577754	11	5577754	S11_5577754	S11_5578115	CA11g02180	4	0.361	1	1	1	1	0.0128184
S11_5577754	11	5577754	S11_5577754	S11_5578123	CA11g02180	5	0.369	1	1	1	1	0.0128184
S11_5577754	11	5577754	S11_5577754	S11_5578145	CA11g02180	6	0.391	1	1	1	1	0.0128184
S11_5577786	11	5577786	S11_5577786	S11_5577797	CA11g02180	1	0.011	1	1	1	1	0.0104155
S11_5577786	11	5577786	S11_5577786	S11_5577824	CA11g02180	2	0.038	1	1	1	1	0.0104155
S11_5577786	11	5577786	S11_5577786	S11_5578115	CA11g02180	3	0.329	1	1	1	1	0.0128184
S11_5577786	11	5577786	S11_5577786	S11_5578123	CA11g02180	4	0.337	1	1	1	1	0.0128184
S11_5577786	11	5577786	S11_5577786	S11_5578145	CA11g02180	5	0.359	1	1	1	1	0.0128184
S11_5577797	11	5577797	S11_5577797	S11_5577824	CA11g02180	1	0.027	1	1	1	1	0.0104155
S11_5577797	11	5577797	S11_5577797	S11_5578115	CA11g02180	2	0.318	1	1	1	1	0.0128184
S11_5577797	11	5577797	S11_5577797	S11_5578123	CA11g02180	3	0.326	1	1	1	1	0.0128184
S11_5577797	11	5577797	S11_5577797	S11_5578145	CA11g02180	4	0.348	1	1	1	1	0.0128184
S11_5577824	11	5577824	S11_5577824	S11_5578115	CA11g02180	1	0.291	1	1	1	1	0.0128184
S11_5577824	11	5577824	S11_5577824	S11_5578123	CA11g02180	2	0.299	1	1	1	1	0.0128184
S11_5577824	11	5577824	S11_5577824	S11_5578145	CA11g02180	3	0.321	1	1	1	1	0.0128184
S11_5578115	11	5578115	S11_5578115	S11_5578123	CA11g02180	1	0.008	1	1	1	1	0.0128184
S11_5578115	11	5578115	S11_5578115	S11_5578145	CA11g02180	2	0.03	1	1	1	1	0.0128184
S11_5578123	11	5578123	S11_5578123	S11_5578145	CA11g02180	1	0.022	1	1	1	1	0.0128184
S11_5608536	11	5608536	S11_5608536	S11_5608572	CA11g02190	1	0.036	1	1	1	1	0.0104155
S11_6192204	11	6192204	S11_6192204	S11_6192212	CA11g02330	1	0.008	1	1	1	1	0.0104155
S11_6192204	11	6192204	S11_6192204	S11_6192537	CA11g02330	5	0.333	1	1	1	1	0.0104155
S11_6192204	11	6192204	S11_6192204	S11_6192570	CA11g02330	6	0.366	1	1	1	1	0.0104155
S11_6192212	11	6192212	S11_6192212	S11_6192537	CA11g02330	4	0.325	1	1	1	1	0.0104155
S11_6192212	11	6192212	S11_6192212	S11_6192570	CA11g02330	5	0.358	1	1	1	1	0.0104155
S11_6192537	11	6192537	S11_6192537	S11_6192570	CA11g02330	1	0.033	1	1	1	1	0.0104155
S11_6354617	11	6354617	S11_6354617	S11_6354647	CA11g02390	1	0.03	1	1	1	1	0.0104155
S11_6354617	11	6354617	S11_6354617	S11_6354656	CA11g02390	2	0.039	1	1	1	1	0.0104155
S11_6354617	11	6354617	S11_6354617	S11_6354664	CA11g02390	3	0.047	1	1	1	1	0.0104155
S11_6354617	11	6354617	S11_6354617	S11_6354680	CA11g02390	4	0.063	1	1	1	1	0.0104155
S11_6354617	11	6354617	S11_6354617	S11_6354682	CA11g02390	5	0.065	1	1	1	1	0.0104155
S11_6354617	11	6354617	S11_6354617	S11_6354692	CA11g02390	6	0.075	1	1	1	1	0.0104155
S11_6354617	11	6354617	S11_6354617	S11_6354733	CA11g02390	7	0.116	1	1	1	1	0.0104155
S11_6354617	11	6354617	S11_6354617	S11_6354995	CA11g02390	9	0.378	1	1	1	1	0.0120464
S11_6354617	11	6354617	S11_6354617	S11_6357022	CA11g02390	11	2.405	1	1	1	1	0.0108683
S11_6354617	11	6354617	S11_6354617	S11_6357043	CA11g02390	12	2.426	1	1	1	1	0.0108683
S11_6354617	11	6354617	S11_6354617	S11_6357050	CA11g02390	13	2.433	1	1	1	1	0.0108683
S11_6354647	11	6354647	S11_6354647	S11_6354656	CA11g02390	1	0.009	1	1	1	1	0.0104155
S11_6354647	11	6354647	S11_6354647	S11_6354664	CA11g02390	2	0.017	1	1	1	1	0.0104155
S11_6354647	11	6354647	S11_6354647	S11_6354680	CA11g02390	3	0.033	1	1	1	1	0.0104155
S11_6354647	11	6354647	S11_6354647	S11_6354682	CA11g02390	4	0.035	1	1	1	1	0.0104155
S11_6354647	11	6354647	S11_6354647	S11_6354692	CA11g02390	5	0.045	1	1	1	1	0.0104155
S11_6354647	11	6354647	S11_6354647	S11_6354733	CA11g02390	6	0.086	1	1	1	1	0.0104155
S11_6354647	11	6354647	S11_6354647	S11_6354995	CA11g02390	8	0.348	1	1	1	1	0.0120464
S11_6354647	11	6354647	S11_6354647	S11_6357022	CA11g02390	10	2.375	1	1	1	1	0.0108683
S11_6354647	11	6354647	S11_6354647	S11_6357043	CA11g02390	11	2.396	1	1	1	1	0.0108683
S11_6354647	11	6354647	S11_6354647	S11_6357050	CA11g02390	12	2.403	1	1	1	1	0.0108683
S11_6354656	11	6354656	S11_6354656	S11_6354664	CA11g02390	1	0.008	1	1	1	1	0.0104155
S11_6354656	11	6354656	S11_6354656	S11_6354680	CA11g02390	2	0.024	1	1	1	1	0.0104155
S11_6354656	11	6354656	S11_6354656	S11_6354682	CA11g02390	3	0.026	1	1	1	1	0.0104155
S11_6354656	11	6354656	S11_6354656	S11_6354692	CA11g02390	4	0.036	1	1	1	1	0.0104155
S11_6354656	11	6354656	S11_6354656	S11_6354733	CA11g02390	5	0.077	1	1	1	1	0.0104155
S11_6354656	11	6354656	S11_6354656	S11_6354995	CA11g02390	7	0.339	1	1	1	1	0.0120464
S11_6354656	11	6354656	S11_6354656	S11_6357022	CA11g02390	9	2.366	1	1	1	1	0.0108683
S11_6354656	11	6354656	S11_6354656	S11_6357043	CA11g02390	10	2.387	1	1	1	1	0.0108683
S11_6354656	11	6354656	S11_6354656	S11_6357050	CA11g02390	11	2.394	1	1	1	1	0.0108683
S11_6354664	11	6354664	S11_6354664	S11_6354680	CA11g02390	1	0.016	1	1	1	1	0.0104155
S11_6354664	11	6354664	S11_6354664	S11_6354682	CA11g02390	2	0.018	1	1	1	1	0.0104155
S11_6354664	11	6354664	S11_6354664	S11_6354692	CA11g02390	3	0.028	1	1	1	1	0.0104155
S11_6354664	11	6354664	S11_6354664	S11_6354733	CA11g02390	4	0.069	1	1	1	1	0.0104155
S11_6354664	11	6354664	S11_6354664	S11_6354995	CA11g02390	6	0.331	1	1	1	1	0.0120464
S11_6354664	11	6354664	S11_6354664	S11_6357022	CA11g02390	8	2.358	1	1	1	1	0.0108683
S11_6354664	11	6354664	S11_6354664	S11_6357043	CA11g02390	9	2.379	1	1	1	1	0.0108683
S11_6354664	11	6354664	S11_6354664	S11_6357050	CA11g02390	10	2.386	1	1	1	1	0.0108683
S11_6354680	11	6354680	S11_6354680	S11_6354682	CA11g02390	1	0.002	1	1	1	1	0.0104155
S11_6354680	11	6354680	S11_6354680	S11_6354692	CA11g02390	2	0.012	1	1	1	1	0.0104155
S11_6354680	11	6354680	S11_6354680	S11_6354733	CA11g02390	3	0.053	1	1	1	1	0.0104155
S11_6354680	11	6354680	S11_6354680	S11_6354995	CA11g02390	5	0.315	1	1	1	1	0.0120464
S11_6354680	11	6354680	S11_6354680	S11_6357022	CA11g02390	7	2.342	1	1	1	1	0.0108683
S11_6354680	11	6354680	S11_6354680	S11_6357043	CA11g02390	8	2.363	1	1	1	1	0.0108683
S11_6354680	11	6354680	S11_6354680	S11_6357050	CA11g02390	9	2.37	1	1	1	1	0.0108683
S11_6354682	11	6354682	S11_6354682	S11_6354692	CA11g02390	1	0.01	1	1	1	1	0.0104155
S11_6354682	11	6354682	S11_6354682	S11_6354733	CA11g02390	2	0.051	1	1	1	1	0.0104155
S11_6354682	11	6354682	S11_6354682	S11_6354995	CA11g02390	4	0.313	1	1	1	1	0.0120464
S11_6354682	11	6354682	S11_6354682	S11_6357022	CA11g02390	6	2.34	1	1	1	1	0.0108683
S11_6354682	11	6354682	S11_6354682	S11_6357043	CA11g02390	7	2.361	1	1	1	1	0.0108683
S11_6354682	11	6354682	S11_6354682	S11_6357050	CA11g02390	8	2.368	1	1	1	1	0.0108683
S11_6354692	11	6354692	S11_6354692	S11_6354733	CA11g02390	1	0.041	1	1	1	1	0.0104155
S11_6354692	11	6354692	S11_6354692	S11_6354995	CA11g02390	3	0.303	1	1	1	1	0.0120464
S11_6354692	11	6354692	S11_6354692	S11_6357022	CA11g02390	5	2.33	1	1	1	1	0.0108683
S11_6354692	11	6354692	S11_6354692	S11_6357043	CA11g02390	6	2.351	1	1	1	1	0.0108683
S11_6354692	11	6354692	S11_6354692	S11_6357050	CA11g02390	7	2.358	1	1	1	1	0.0108683
S11_6354733	11	6354733	S11_6354733	S11_6354995	CA11g02390	2	0.262	1	1	1	1	0.0120464
S11_6354733	11	6354733	S11_6354733	S11_6357022	CA11g02390	4	2.289	1	1	1	1	0.0108683
S11_6354733	11	6354733	S11_6354733	S11_6357043	CA11g02390	5	2.31	1	1	1	1	0.0108683
S11_6354733	11	6354733	S11_6354733	S11_6357050	CA11g02390	6	2.317	1	1	1	1	0.0108683
S11_6354995	11	6354995	S11_6354995	S11_6357022	CA11g02390	2	2.027	1	1	1	1	0.0126561
S11_6354995	11	6354995	S11_6354995	S11_6357043	CA11g02390	3	2.048	1	1	1	1	0.0126561
S11_6354995	11	6354995	S11_6354995	S11_6357050	CA11g02390	4	2.055	1	1	1	1	0.0126561
S11_6357022	11	6357022	S11_6357022	S11_6357043	CA11g02390	1	0.021	1	1	1	1	0.0108683
S11_6357022	11	6357022	S11_6357022	S11_6357050	CA11g02390	2	0.028	1	1	1	1	0.0108683
S11_6357043	11	6357043	S11_6357043	S11_6357050	CA11g02390	1	0.007	1	1	1	1	0.0108683
S11_7100516	11	7100516	S11_7100516	S11_7100547	CA11g02470	1	0.031	1	1	1	1	0.0105251
S11_10656046	11	10656046	S11_10656046	S11_10658716	CA11g03170	4	2.67	1	1	1	1	0.0104155
S11_10656046	11	10656046	S11_10656046	S11_10658719	CA11g03170	5	2.673	1	1	1	1	0.0104155
S11_10658716	11	10658716	S11_10658716	S11_10658719	CA11g03170	1	0.003	1	1	1	1	0.0104155
S11_10715250	11	10715250	S11_10715250	S11_10715761	CA11g03190	5	0.511	1	1	1	1	0.0108683
S11_12919311	11	12919311	S11_12919311	S11_12919583	CA11g03610	3	0.272	1	1	1	1	0.0105251
S11_12919314	11	12919314	S11_12919314	S11_12919583	CA11g03610	2	0.269	1	1	1	1	0.0105251
S11_12924708	11	12924708	S11_12924708	S11_12924711	CA11g03620	1	0.003	1	1	1	1	0.0104155
S11_12924708	11	12924708	S11_12924708	S11_12924747	CA11g03620	3	0.039	1	1	1	1	0.0104155
S11_12924711	11	12924711	S11_12924711	S11_12924747	CA11g03620	2	0.036	1	1	1	1	0.0104155
S11_12958951	11	12958951	S11_12958951	S11_12958956	CA11g03660	1	0.005	1	1	1	1	0.0104155
S11_12958951	11	12958951	S11_12958951	S11_12958962	CA11g03660	2	0.011	1	1	1	1	0.0104155
S11_12958956	11	12958956	S11_12958956	S11_12958962	CA11g03660	1	0.006	1	1	1	1	0.0104155
S11_13272255	11	13272255	S11_13272255	S11_13272297	CA11g03730	2	0.042	1	1	1	1	0.0104155
S11_13325271	11	13325271	S11_13325271	S11_13325280	CA11g03750	1	0.009	1	1	1	1	0.0104155
S11_13437017	11	13437017	S11_13437017	S11_13437032	CA11g03780	1	0.015	1	1	1	1	0.0105251
S11_13437017	11	13437017	S11_13437017	S11_13437047	CA11g03780	2	0.03	1	1	1	1	0.0104155
S11_13437032	11	13437032	S11_13437032	S11_13437047	CA11g03780	1	0.015	1	1	1	1	0.0105251
S11_13452061	11	13452061	S11_13452061	S11_13452088	CA11g03790	1	0.027	1	1	1	1	0.0108683
S11_17136937	11	17136937	S11_17136937	S11_17136943	CA11g04350	1	0.006	1	1	1	1	0.0104155
S11_17413565	11	17413565	S11_17413565	S11_17413589	CA11g04410	2	0.024	1	1	1	1	0.0104155
S11_17413565	11	17413565	S11_17413565	S11_17413601	CA11g04410	3	0.036	1	1	1	1	0.0104155
S11_17413565	11	17413565	S11_17413565	S11_17413607	CA11g04410	4	0.042	1	1	1	1	0.0104155
S11_17413589	11	17413589	S11_17413589	S11_17413601	CA11g04410	1	0.012	1	1	1	1	0.0104155
S11_17413589	11	17413589	S11_17413589	S11_17413607	CA11g04410	2	0.018	1	1	1	1	0.0104155
S11_17413601	11	17413601	S11_17413601	S11_17413607	CA11g04410	1	0.006	1	1	1	1	0.0104155
S11_27906698	11	27906698	S11_27906698	S11_27906730	CA11g05440	1	0.032	1	1	1	1	0.0120464
S11_29432073	11	29432073	S11_29432073	S11_29432256	CA11g05550	2	0.183	1	1	1	1	0.0129848
S11_29958771	11	29958771	S11_29958771	S11_29958996	CA11g05670	2	0.225	1	1	1	1	0.0109877
S11_31452785	11	31452785	S11_31452785	S11_31452814	CA11g05830	1	0.029	1	1	1	1	0.0104155
S11_34758195	11	34758195	S11_34758195	S11_34758196	CA11g06020	1	0.001	1	1	1	1	0.0104155
S11_34758195	11	34758195	S11_34758195	S11_34758232	CA11g06020	2	0.037	1	1	1	1	0.0104155
S11_34758196	11	34758196	S11_34758196	S11_34758232	CA11g06020	1	0.036	1	1	1	1	0.0104155
S11_34758318	11	34758318	S11_34758318	S11_34758443	CA11g06020	3	0.125	1	1	1	1	0.0105251
S11_34877893	11	34877893	S11_34877893	S11_34877903	CA11g06040	1	0.01	1	1	1	1	0.0104155
S11_34877893	11	34877893	S11_34877893	S11_34877935	CA11g06040	2	0.042	1	1	1	1	0.0104155
S11_34877893	11	34877893	S11_34877893	S11_34878520	CA11g06040	6	0.627	1	1	1	1	0.0104155
S11_34877893	11	34877893	S11_34877893	S11_34878541	CA11g06040	8	0.648	1	1	1	1	0.0104155
S11_34877893	11	34877893	S11_34877893	S11_34878557	CA11g06040	9	0.664	1	1	1	1	0.0104155
S11_34877893	11	34877893	S11_34877893	S11_34878802	CA11g06040	17	0.909	1	1	1	1	0.0105251
S11_34877903	11	34877903	S11_34877903	S11_34877935	CA11g06040	1	0.032	1	1	1	1	0.0104155
S11_34877903	11	34877903	S11_34877903	S11_34878520	CA11g06040	5	0.617	1	1	1	1	0.0104155
S11_34877903	11	34877903	S11_34877903	S11_34878541	CA11g06040	7	0.638	1	1	1	1	0.0104155
S11_34877903	11	34877903	S11_34877903	S11_34878557	CA11g06040	8	0.654	1	1	1	1	0.0104155
S11_34877903	11	34877903	S11_34877903	S11_34878802	CA11g06040	16	0.899	1	1	1	1	0.0105251
S11_34877935	11	34877935	S11_34877935	S11_34878520	CA11g06040	4	0.585	1	1	1	1	0.0104155
S11_34877935	11	34877935	S11_34877935	S11_34878541	CA11g06040	6	0.606	1	1	1	1	0.0104155
S11_34877935	11	34877935	S11_34877935	S11_34878557	CA11g06040	7	0.622	1	1	1	1	0.0104155
S11_34877935	11	34877935	S11_34877935	S11_34878802	CA11g06040	15	0.867	1	1	1	1	0.0105251
S11_34878520	11	34878520	S11_34878520	S11_34878541	CA11g06040	2	0.021	1	1	1	1	0.0104155
S11_34878520	11	34878520	S11_34878520	S11_34878557	CA11g06040	3	0.037	1	1	1	1	0.0104155
S11_34878520	11	34878520	S11_34878520	S11_34878802	CA11g06040	11	0.282	1	1	1	1	0.0105251
S11_34878541	11	34878541	S11_34878541	S11_34878557	CA11g06040	1	0.016	1	1	1	1	0.0104155
S11_34878541	11	34878541	S11_34878541	S11_34878802	CA11g06040	9	0.261	1	1	1	1	0.0105251
S11_34878557	11	34878557	S11_34878557	S11_34878802	CA11g06040	8	0.245	1	1	1	1	0.0105251
S11_34878643	11	34878643	S11_34878643	S11_34878802	CA11g06040	6	0.159	1	1	1	1	0.0107514
S11_34878688	11	34878688	S11_34878688	S11_34878802	CA11g06040	3	0.114	1	1	1	1	0.0107514
S11_34878691	11	34878691	S11_34878691	S11_34878802	CA11g06040	2	0.111	1	1	1	1	0.0107514
S11_34913949	11	34913949	S11_34913949	S11_34914051	CA11g06070	2	0.102	1	1	1	1	0.0105251
S11_34913949	11	34913949	S11_34913949	S11_34914056	CA11g06070	3	0.107	1	1	1	1	0.0105251
S11_34914051	11	34914051	S11_34914051	S11_34914056	CA11g06070	1	0.005	1	1	1	1	0.0105251
S11_39153266	11	39153266	S11_39153266	S11_39153280	CA11g06460	1	0.014	1	1	1	1	0.0128184
S11_39153266	11	39153266	S11_39153266	S11_39153292	CA11g06460	2	0.026	1	1	1	1	0.0128184
S11_39153280	11	39153280	S11_39153280	S11_39153292	CA11g06460	1	0.012	1	1	1	1	0.011903
S11_39881444	11	39881444	S11_39881444	S11_39881461	CA11g06540	1	0.017	1	1	1	1	0.0107514
S11_39881444	11	39881444	S11_39881444	S11_39881579	CA11g06540	4	0.135	1	1	1	1	0.0107514
S11_39881444	11	39881444	S11_39881444	S11_39881594	CA11g06540	5	0.15	1	1	1	1	0.0107514
S11_39881444	11	39881444	S11_39881444	S11_39881601	CA11g06540	6	0.157	1	1	1	1	0.0107514
S11_39881461	11	39881461	S11_39881461	S11_39881579	CA11g06540	3	0.118	1	1	1	1	0.0107514
S11_39881461	11	39881461	S11_39881461	S11_39881594	CA11g06540	4	0.133	1	1	1	1	0.0107514
S11_39881461	11	39881461	S11_39881461	S11_39881601	CA11g06540	5	0.14	1	1	1	1	0.0107514
S11_39881579	11	39881579	S11_39881579	S11_39881594	CA11g06540	1	0.015	1	1	1	1	0.0104155
S11_39881579	11	39881579	S11_39881579	S11_39881601	CA11g06540	2	0.022	1	1	1	1	0.0104155
S11_39881594	11	39881594	S11_39881594	S11_39881601	CA11g06540	1	0.007	1	1	1	1	0.0104155
S11_43241648	11	43241648	S11_43241648	S11_43241824	CA11g06710	1	0.176	1	1	1	1	0.0107514
S11_43241648	11	43241648	S11_43241648	S11_43241854	CA11g06710	2	0.206	1	1	1	1	0.0107514
S11_43241648	11	43241648	S11_43241648	S11_43241860	CA11g06710	3	0.212	1	1	1	1	0.0107514
S11_43241824	11	43241824	S11_43241824	S11_43241854	CA11g06710	1	0.03	1	1	1	1	0.0107514
S11_43241824	11	43241824	S11_43241824	S11_43241860	CA11g06710	2	0.036	1	1	1	1	0.0107514
S11_43241854	11	43241854	S11_43241854	S11_43241860	CA11g06710	1	0.006	1	1	1	1	0.0107514
S11_45474198	11	45474198	S11_45474198	S11_45474246	CA11g06790	1	0.048	1	1	1	1	0.0104155
S11_50605188	11	50605188	S11_50605188	S11_50615381	CA11g07400	3	10.193	1	1	1	1	0.011903
S11_50605188	11	50605188	S11_50605188	S11_50615392	CA11g07400	4	10.204	1	1	1	1	0.011903
S11_50605197	11	50605197	S11_50605197	S11_50615381	CA11g07400	2	10.184	1	1	1	1	0.011903
S11_50605197	11	50605197	S11_50605197	S11_50615392	CA11g07400	3	10.195	1	1	1	1	0.011903
S11_50615381	11	50615381	S11_50615381	S11_50615392	CA11g07400	1	0.011	1	1	1	1	0.0116263
S11_59346009	11	59346009	S11_59346009	S11_59346036	CA11g08000	1	0.027	1	1	1	1	0.0104155
S11_59346009	11	59346009	S11_59346009	S11_59346037	CA11g08000	2	0.028	1	1	1	1	0.0104155
S11_59346009	11	59346009	S11_59346009	S11_59346048	CA11g08000	3	0.039	1	1	1	1	0.0104155
S11_59346036	11	59346036	S11_59346036	S11_59346037	CA11g08000	1	0.001	1	1	1	1	0.0104155
S11_59346036	11	59346036	S11_59346036	S11_59346048	CA11g08000	2	0.012	1	1	1	1	0.0104155
S11_59346037	11	59346037	S11_59346037	S11_59346048	CA11g08000	1	0.011	1	1	1	1	0.0104155
S11_59684166	11	59684166	S11_59684166	S11_59684168	CA11g08030	1	0.002	1	1	1	1	0.0107514
S11_59684166	11	59684166	S11_59684166	S11_59684179	CA11g08030	2	0.013	1	1	1	1	0.0107514
S11_59684166	11	59684166	S11_59684166	S11_59684180	CA11g08030	3	0.014	1	1	1	1	0.0107514
S11_59684166	11	59684166	S11_59684166	S11_59685330	CA11g08030	6	1.164	1	1	1	1	0.0108683
S11_59684166	11	59684166	S11_59684166	S11_59685332	CA11g08030	7	1.166	1	1	1	1	0.0108683
S11_59684166	11	59684166	S11_59684166	S11_59685333	CA11g08030	8	1.167	1	1	1	1	0.0108683
S11_59684168	11	59684168	S11_59684168	S11_59684179	CA11g08030	1	0.011	1	1	1	1	0.0107514
S11_59684168	11	59684168	S11_59684168	S11_59684180	CA11g08030	2	0.012	1	1	1	1	0.0107514
S11_59684168	11	59684168	S11_59684168	S11_59685330	CA11g08030	5	1.162	1	1	1	1	0.0108683
S11_59684168	11	59684168	S11_59684168	S11_59685332	CA11g08030	6	1.164	1	1	1	1	0.0108683
S11_59684168	11	59684168	S11_59684168	S11_59685333	CA11g08030	7	1.165	1	1	1	1	0.0108683
S11_59684179	11	59684179	S11_59684179	S11_59684180	CA11g08030	1	0.001	1	1	1	1	0.0107514
S11_59684179	11	59684179	S11_59684179	S11_59685330	CA11g08030	4	1.151	1	1	1	1	0.0108683
S11_59684179	11	59684179	S11_59684179	S11_59685332	CA11g08030	5	1.153	1	1	1	1	0.0108683
S11_59684179	11	59684179	S11_59684179	S11_59685333	CA11g08030	6	1.154	1	1	1	1	0.0108683
S11_59684180	11	59684180	S11_59684180	S11_59685330	CA11g08030	3	1.15	1	1	1	1	0.0108683
S11_59684180	11	59684180	S11_59684180	S11_59685332	CA11g08030	4	1.152	1	1	1	1	0.0108683
S11_59684180	11	59684180	S11_59684180	S11_59685333	CA11g08030	5	1.153	1	1	1	1	0.0108683
S11_59685330	11	59685330	S11_59685330	S11_59685332	CA11g08030	1	0.002	1	1	1	1	0.0105251
S11_59685330	11	59685330	S11_59685330	S11_59685333	CA11g08030	2	0.003	1	1	1	1	0.0105251
S11_59685332	11	59685332	S11_59685332	S11_59685333	CA11g08030	1	0.001	1	1	1	1	0.0105251
S11_64418165	11	64418165	S11_64418165	S11_64418175	CA11g08230	1	0.01	1	0.999941	1	1	0
S11_64422911	11	64422911	S11_64422911	S11_64422933	CA11g08240	2	0.022	1	1	1	1	0.0104155
S11_64422911	11	64422911	S11_64422911	S11_64422960	CA11g08240	3	0.049	1	1	1	1	0.0104155
S11_64422911	11	64422911	S11_64422911	S11_64422981	CA11g08240	4	0.07	1	1	1	1	0.0104155
S11_64422911	11	64422911	S11_64422911	S11_64423015	CA11g08240	5	0.104	1	1	1	1	0.0104155
S11_64422911	11	64422911	S11_64422911	S11_64423020	CA11g08240	6	0.109	1	1	1	1	0.0104155
S11_64422911	11	64422911	S11_64422911	S11_64423025	CA11g08240	7	0.114	1	1	1	1	0.0104155
S11_64422921	11	64422921	S11_64422921	S11_64423081	CA11g08240	7	0.16	1	1	1	1	0.0105251
S11_64422933	11	64422933	S11_64422933	S11_64422960	CA11g08240	1	0.027	1	1	1	1	0.0104155
S11_64422933	11	64422933	S11_64422933	S11_64422981	CA11g08240	2	0.048	1	1	1	1	0.0104155
S11_64422933	11	64422933	S11_64422933	S11_64423015	CA11g08240	3	0.082	1	1	1	1	0.0104155
S11_64422933	11	64422933	S11_64422933	S11_64423020	CA11g08240	4	0.087	1	1	1	1	0.0104155
S11_64422933	11	64422933	S11_64422933	S11_64423025	CA11g08240	5	0.092	1	1	1	1	0.0104155
S11_64422960	11	64422960	S11_64422960	S11_64422981	CA11g08240	1	0.021	1	1	1	1	0.0104155
S11_64422960	11	64422960	S11_64422960	S11_64423015	CA11g08240	2	0.055	1	1	1	1	0.0104155
S11_64422960	11	64422960	S11_64422960	S11_64423020	CA11g08240	3	0.06	1	1	1	1	0.0104155
S11_64422960	11	64422960	S11_64422960	S11_64423025	CA11g08240	4	0.065	1	1	1	1	0.0104155
S11_64422981	11	64422981	S11_64422981	S11_64423015	CA11g08240	1	0.034	1	1	1	1	0.0104155
S11_64422981	11	64422981	S11_64422981	S11_64423020	CA11g08240	2	0.039	1	1	1	1	0.0104155
S11_64422981	11	64422981	S11_64422981	S11_64423025	CA11g08240	3	0.044	1	1	1	1	0.0104155
S11_64423015	11	64423015	S11_64423015	S11_64423020	CA11g08240	1	0.005	1	1	1	1	0.0104155
S11_64423015	11	64423015	S11_64423015	S11_64423025	CA11g08240	2	0.01	1	1	1	1	0.0104155
S11_64423020	11	64423020	S11_64423020	S11_64423025	CA11g08240	1	0.005	1	1	1	1	0.0104155
S11_66071880	11	66071880	S11_66071880	S11_66071898	CA11g08330	1	0.018	1	1	1	1	0.0105251
S11_66071880	11	66071880	S11_66071880	S11_66071913	CA11g08330	3	0.033	1	1	1	1	0.0105251
S11_66071898	11	66071898	S11_66071898	S11_66071913	CA11g08330	2	0.015	1	1	1	1	0.0105251
S11_66072042	11	66072042	S11_66072042	S11_66072066	CA11g08330	1	0.024	1	1	1	1	0.0105251
S11_66072042	11	66072042	S11_66072042	S11_66072076	CA11g08330	2	0.034	1	1	1	1	0.0105251
S11_66072042	11	66072042	S11_66072042	S11_66072081	CA11g08330	3	0.039	1	1	1	1	0.0105251
S11_66072066	11	66072066	S11_66072066	S11_66072076	CA11g08330	1	0.01	1	1	1	1	0.0105251
S11_66072066	11	66072066	S11_66072066	S11_66072081	CA11g08330	2	0.015	1	1	1	1	0.0105251
S11_66072076	11	66072076	S11_66072076	S11_66072081	CA11g08330	1	0.005	1	1	1	1	0.0105251
S11_70342716	11	70342716	S11_70342716	S11_70342722	CA11g08620	1	0.006	1	1	1	1	0.0109877
S11_76859615	11	76859615	S11_76859615	S11_76859630	CA11g08940	1	0.015	1	1	1	1	0.0108683
S11_76859615	11	76859615	S11_76859615	S11_76859644	CA11g08940	2	0.029	1	1	1	1	0.0108683
S11_76859615	11	76859615	S11_76859615	S11_76859645	CA11g08940	3	0.03	1	1	1	1	0.0108683
S11_76859615	11	76859615	S11_76859615	S11_76859789	CA11g08940	8	0.174	1	1	1	1	0.0108683
S11_76859615	11	76859615	S11_76859615	S11_76859827	CA11g08940	10	0.212	1	1	1	1	0.0108683
S11_76859615	11	76859615	S11_76859615	S11_76859830	CA11g08940	11	0.215	1	1	1	1	0.0108683
S11_76859615	11	76859615	S11_76859615	S11_76859897	CA11g08940	13	0.282	1	1	1	1	0.0109877
S11_76859615	11	76859615	S11_76859615	S11_76860346	CA11g08940	19	0.731	1	1	1	1	0.0108683
S11_76859630	11	76859630	S11_76859630	S11_76859644	CA11g08940	1	0.014	1	1	1	1	0.0108683
S11_76859630	11	76859630	S11_76859630	S11_76859645	CA11g08940	2	0.015	1	1	1	1	0.0108683
S11_76859630	11	76859630	S11_76859630	S11_76859789	CA11g08940	7	0.159	1	1	1	1	0.0108683
S11_76859630	11	76859630	S11_76859630	S11_76859827	CA11g08940	9	0.197	1	1	1	1	0.0108683
S11_76859630	11	76859630	S11_76859630	S11_76859830	CA11g08940	10	0.2	1	1	1	1	0.0108683
S11_76859630	11	76859630	S11_76859630	S11_76859897	CA11g08940	12	0.267	1	1	1	1	0.0109877
S11_76859630	11	76859630	S11_76859630	S11_76860346	CA11g08940	18	0.716	1	1	1	1	0.0108683
S11_76859644	11	76859644	S11_76859644	S11_76859645	CA11g08940	1	0.001	1	1	1	1	0.0108683
S11_76859644	11	76859644	S11_76859644	S11_76859789	CA11g08940	6	0.145	1	1	1	1	0.0108683
S11_76859644	11	76859644	S11_76859644	S11_76859827	CA11g08940	8	0.183	1	1	1	1	0.0108683
S11_76859644	11	76859644	S11_76859644	S11_76859830	CA11g08940	9	0.186	1	1	1	1	0.0108683
S11_76859644	11	76859644	S11_76859644	S11_76859897	CA11g08940	11	0.253	1	1	1	1	0.0109877
S11_76859644	11	76859644	S11_76859644	S11_76860346	CA11g08940	17	0.702	1	1	1	1	0.0108683
S11_76859645	11	76859645	S11_76859645	S11_76859789	CA11g08940	5	0.144	1	1	1	1	0.0108683
S11_76859645	11	76859645	S11_76859645	S11_76859827	CA11g08940	7	0.182	1	1	1	1	0.0108683
S11_76859645	11	76859645	S11_76859645	S11_76859830	CA11g08940	8	0.185	1	1	1	1	0.0108683
S11_76859645	11	76859645	S11_76859645	S11_76859897	CA11g08940	10	0.252	1	1	1	1	0.0109877
S11_76859645	11	76859645	S11_76859645	S11_76860346	CA11g08940	16	0.701	1	1	1	1	0.0108683
S11_76859750	11	76859750	S11_76859750	S11_76859771	CA11g08940	1	0.021	1	1	1	1	0.0312175
S11_76859750	11	76859750	S11_76859750	S11_76859911	CA11g08940	8	0.161	1	1	1	1	0.0318802
S11_76859771	11	76859771	S11_76859771	S11_76859911	CA11g08940	7	0.14	1	1	1	1	0.0318802
S11_76859789	11	76859789	S11_76859789	S11_76859827	CA11g08940	2	0.038	1	1	1	1	0.0104155
S11_76859789	11	76859789	S11_76859789	S11_76859830	CA11g08940	3	0.041	1	1	1	1	0.0104155
S11_76859789	11	76859789	S11_76859789	S11_76860106	CA11g08940	7	0.317	1	1	1	1	0.0128184
S11_76859789	11	76859789	S11_76859789	S11_76860121	CA11g08940	8	0.332	1	1	1	1	0.0128184
S11_76859789	11	76859789	S11_76859789	S11_76860142	CA11g08940	9	0.353	1	1	1	1	0.0128184
S11_76859789	11	76859789	S11_76859789	S11_76860154	CA11g08940	10	0.365	1	1	1	1	0.0128184
S11_76859789	11	76859789	S11_76859789	S11_76860346	CA11g08940	11	0.557	1	1	1	1	0.0104155
S11_76859827	11	76859827	S11_76859827	S11_76859830	CA11g08940	1	0.003	1	1	1	1	0.0104155
S11_76859827	11	76859827	S11_76859827	S11_76860106	CA11g08940	5	0.279	1	1	1	1	0.0128184
S11_76859827	11	76859827	S11_76859827	S11_76860121	CA11g08940	6	0.294	1	1	1	1	0.0128184
S11_76859827	11	76859827	S11_76859827	S11_76860142	CA11g08940	7	0.315	1	1	1	1	0.0128184
S11_76859827	11	76859827	S11_76859827	S11_76860154	CA11g08940	8	0.327	1	1	1	1	0.0128184
S11_76859827	11	76859827	S11_76859827	S11_76860346	CA11g08940	9	0.519	1	1	1	1	0.0104155
S11_76859830	11	76859830	S11_76859830	S11_76860106	CA11g08940	4	0.276	1	1	1	1	0.0128184
S11_76859830	11	76859830	S11_76859830	S11_76860121	CA11g08940	5	0.291	1	1	1	1	0.0128184
S11_76859830	11	76859830	S11_76859830	S11_76860142	CA11g08940	6	0.312	1	1	1	1	0.0128184
S11_76859830	11	76859830	S11_76859830	S11_76860154	CA11g08940	7	0.324	1	1	1	1	0.0128184
S11_76859830	11	76859830	S11_76859830	S11_76860346	CA11g08940	8	0.516	1	1	1	1	0.0104155
S11_76859897	11	76859897	S11_76859897	S11_76860106	CA11g08940	2	0.209	1	1	1	1	0.0129848
S11_76859897	11	76859897	S11_76859897	S11_76860121	CA11g08940	3	0.224	1	1	1	1	0.0129848
S11_76859897	11	76859897	S11_76859897	S11_76860142	CA11g08940	4	0.245	1	1	1	1	0.0129848
S11_76859897	11	76859897	S11_76859897	S11_76860154	CA11g08940	5	0.257	1	1	1	1	0.0129848
S11_76860106	11	76860106	S11_76860106	S11_76860121	CA11g08940	1	0.015	1	1	1	1	0.0128184
S11_76860106	11	76860106	S11_76860106	S11_76860142	CA11g08940	2	0.036	1	1	1	1	0.0128184
S11_76860106	11	76860106	S11_76860106	S11_76860154	CA11g08940	3	0.048	1	1	1	1	0.0128184
S11_76860106	11	76860106	S11_76860106	S11_76860346	CA11g08940	4	0.24	1	1	1	1	0.0128184
S11_76860121	11	76860121	S11_76860121	S11_76860142	CA11g08940	1	0.021	1	1	1	1	0.0128184
S11_76860121	11	76860121	S11_76860121	S11_76860154	CA11g08940	2	0.033	1	1	1	1	0.0128184
S11_76860121	11	76860121	S11_76860121	S11_76860346	CA11g08940	3	0.225	1	1	1	1	0.0128184
S11_76860142	11	76860142	S11_76860142	S11_76860154	CA11g08940	1	0.012	1	1	1	1	0.0128184
S11_76860142	11	76860142	S11_76860142	S11_76860346	CA11g08940	2	0.204	1	1	1	1	0.0128184
S11_76860154	11	76860154	S11_76860154	S11_76860346	CA11g08940	1	0.192	1	1	1	1	0.0128184
S11_82948790	11	82948790	S11_82948790	S11_82948860	CA11g09120	2	0.07	1	1	1	1	0.0108683
S11_82948790	11	82948790	S11_82948790	S11_82948954	CA11g09120	4	0.164	1	1	1	1	0.0108683
S11_82948799	11	82948799	S11_82948799	S11_82949137	CA11g09120	9	0.338	1	1	1	1	0.0108683
S11_82948860	11	82948860	S11_82948860	S11_82948954	CA11g09120	2	0.094	1	1	1	1	0.0105251
S11_82948975	11	82948975	S11_82948975	S11_82949011	CA11g09120	1	0.036	1	1	1	1	0.0104155
S11_82948975	11	82948975	S11_82948975	S11_82949023	CA11g09120	2	0.048	1	1	1	1	0.0104155
S11_82948975	11	82948975	S11_82948975	S11_82949167	CA11g09120	6	0.192	1	1	1	1	0.0105251
S11_82948975	11	82948975	S11_82948975	S11_82949192	CA11g09120	7	0.217	1	1	1	1	0.0105251
S11_82949011	11	82949011	S11_82949011	S11_82949023	CA11g09120	1	0.012	1	1	1	1	0.0104155
S11_82949011	11	82949011	S11_82949011	S11_82949167	CA11g09120	5	0.156	1	1	1	1	0.0105251
S11_82949011	11	82949011	S11_82949011	S11_82949192	CA11g09120	6	0.181	1	1	1	1	0.0105251
S11_82949023	11	82949023	S11_82949023	S11_82949167	CA11g09120	4	0.144	1	1	1	1	0.0105251
S11_82949023	11	82949023	S11_82949023	S11_82949192	CA11g09120	5	0.169	1	1	1	1	0.0105251
S11_82949167	11	82949167	S11_82949167	S11_82949192	CA11g09120	1	0.025	1	1	1	1	0.0105251
S11_83592753	11	83592753	S11_83592753	S11_83592756	CA11g09150	1	0.003	1	1	1	1	0.0108683
S11_83929931	11	83929931	S11_83929931	S11_83929952	CA11g09160	1	0.021	1	1	1	1	0.0116263
S11_83930015	11	83930015	S11_83930015	S11_83934784	CA11g09160	7	4.769	1	1	1	1	0.0219669
S11_83930015	11	83930015	S11_83930015	S11_83934940	CA11g09160	9	4.925	1	1	1	1	0.0336668
S11_83930021	11	83930021	S11_83930021	S11_83930153	CA11g09160	2	0.132	1	1	1	1	0.0105251
S11_83930123	11	83930123	S11_83930123	S11_83930189	CA11g09160	4	0.066	1	0.986348	1	1	0
S11_83934784	11	83934784	S11_83934784	S11_83934940	CA11g09160	2	0.156	1	1	1	1	0.0237954
S11_110437408	11	110437408	S11_110437408	S11_110437432	CA11g09950	1	0.024	1	1	1	1	0.0105251
S11_110437408	11	110437408	S11_110437408	S11_110437441	CA11g09950	2	0.033	1	1	1	1	0.0105251
S11_110437408	11	110437408	S11_110437408	S11_110437609	CA11g09950	5	0.201	1	1	1	1	0.0105251
S11_110437408	11	110437408	S11_110437408	S11_110437615	CA11g09950	6	0.207	1	1	1	1	0.0105251
S11_110437408	11	110437408	S11_110437408	S11_110437645	CA11g09950	9	0.237	1	1	1	1	0.0105251
S11_110437408	11	110437408	S11_110437408	S11_110437648	CA11g09950	10	0.24	1	1	1	1	0.0105251
S11_110437432	11	110437432	S11_110437432	S11_110437441	CA11g09950	1	0.009	1	1	1	1	0.0105251
S11_110437432	11	110437432	S11_110437432	S11_110437609	CA11g09950	4	0.177	1	1	1	1	0.0105251
S11_110437432	11	110437432	S11_110437432	S11_110437615	CA11g09950	5	0.183	1	1	1	1	0.0105251
S11_110437432	11	110437432	S11_110437432	S11_110437645	CA11g09950	8	0.213	1	1	1	1	0.0105251
S11_110437432	11	110437432	S11_110437432	S11_110437648	CA11g09950	9	0.216	1	1	1	1	0.0105251
S11_110437441	11	110437441	S11_110437441	S11_110437609	CA11g09950	3	0.168	1	1	1	1	0.0105251
S11_110437441	11	110437441	S11_110437441	S11_110437615	CA11g09950	4	0.174	1	1	1	1	0.0105251
S11_110437441	11	110437441	S11_110437441	S11_110437645	CA11g09950	7	0.204	1	1	1	1	0.0105251
S11_110437441	11	110437441	S11_110437441	S11_110437648	CA11g09950	8	0.207	1	1	1	1	0.0105251
S11_110437609	11	110437609	S11_110437609	S11_110437615	CA11g09950	1	0.006	1	1	1	1	0.0104155
S11_110437609	11	110437609	S11_110437609	S11_110437645	CA11g09950	4	0.036	1	1	1	1	0.0104155
S11_110437609	11	110437609	S11_110437609	S11_110437648	CA11g09950	5	0.039	1	1	1	1	0.0104155
S11_110437615	11	110437615	S11_110437615	S11_110437645	CA11g09950	3	0.03	1	1	1	1	0.0104155
S11_110437615	11	110437615	S11_110437615	S11_110437648	CA11g09950	4	0.033	1	1	1	1	0.0104155
S11_110437645	11	110437645	S11_110437645	S11_110437648	CA11g09950	1	0.003	1	1	1	1	0.0104155
S11_111440207	11	111440207	S11_111440207	S11_111440213	CA11g09960	1	0.006	1	1	1	1	0.0104155
S11_111466136	11	111466136	S11_111466136	S11_111467195	CA11g09970	13	1.059	1	1	1	1	0.0107514
S11_111466282	11	111466282	S11_111466282	S11_111466294	CA11g09970	1	0.012	1	1	1	1	0.0105251
S11_111466282	11	111466282	S11_111466282	S11_111466295	CA11g09970	2	0.013	1	1	1	1	0.0105251
S11_111466282	11	111466282	S11_111466282	S11_111466319	CA11g09970	4	0.037	1	1	1	1	0.0105251
S11_111466282	11	111466282	S11_111466282	S11_111466334	CA11g09970	5	0.052	1	1	1	1	0.0105251
S11_111466282	11	111466282	S11_111466282	S11_111466354	CA11g09970	6	0.072	1	1	1	1	0.0105251
S11_111466282	11	111466282	S11_111466282	S11_111466377	CA11g09970	8	0.095	1	1	1	1	0.0105251
S11_111466282	11	111466282	S11_111466282	S11_111466385	CA11g09970	9	0.103	1	1	1	1	0.0105251
S11_111466294	11	111466294	S11_111466294	S11_111466295	CA11g09970	1	0.001	1	1	1	1	0.0105251
S11_111466294	11	111466294	S11_111466294	S11_111466319	CA11g09970	3	0.025	1	1	1	1	0.0105251
S11_111466294	11	111466294	S11_111466294	S11_111466334	CA11g09970	4	0.04	1	1	1	1	0.0105251
S11_111466294	11	111466294	S11_111466294	S11_111466354	CA11g09970	5	0.06	1	1	1	1	0.0105251
S11_111466294	11	111466294	S11_111466294	S11_111466377	CA11g09970	7	0.083	1	1	1	1	0.0105251
S11_111466294	11	111466294	S11_111466294	S11_111466385	CA11g09970	8	0.091	1	1	1	1	0.0105251
S11_111466295	11	111466295	S11_111466295	S11_111466319	CA11g09970	2	0.024	1	1	1	1	0.0105251
S11_111466295	11	111466295	S11_111466295	S11_111466334	CA11g09970	3	0.039	1	1	1	1	0.0105251
S11_111466295	11	111466295	S11_111466295	S11_111466354	CA11g09970	4	0.059	1	1	1	1	0.0105251
S11_111466295	11	111466295	S11_111466295	S11_111466377	CA11g09970	6	0.082	1	1	1	1	0.0105251
S11_111466295	11	111466295	S11_111466295	S11_111466385	CA11g09970	7	0.09	1	1	1	1	0.0105251
S11_111466319	11	111466319	S11_111466319	S11_111466334	CA11g09970	1	0.015	1	1	1	1	0.0105251
S11_111466319	11	111466319	S11_111466319	S11_111466354	CA11g09970	2	0.035	1	1	1	1	0.0105251
S11_111466319	11	111466319	S11_111466319	S11_111466377	CA11g09970	4	0.058	1	1	1	1	0.0105251
S11_111466319	11	111466319	S11_111466319	S11_111466385	CA11g09970	5	0.066	1	1	1	1	0.0105251
S11_111466334	11	111466334	S11_111466334	S11_111466354	CA11g09970	1	0.02	1	1	1	1	0.0104155
S11_111466334	11	111466334	S11_111466334	S11_111466377	CA11g09970	3	0.043	1	1	1	1	0.0104155
S11_111466334	11	111466334	S11_111466334	S11_111466385	CA11g09970	4	0.051	1	1	1	1	0.0104155
S11_111466354	11	111466354	S11_111466354	S11_111466377	CA11g09970	2	0.023	1	1	1	1	0.0104155
S11_111466354	11	111466354	S11_111466354	S11_111466385	CA11g09970	3	0.031	1	1	1	1	0.0104155
S11_111466356	11	111466356	S11_111466356	S11_111469697	CA11g09970	6	3.341	1	1	1	1	0.0105251
S11_111466377	11	111466377	S11_111466377	S11_111466385	CA11g09970	1	0.008	1	1	1	1	0.0104155
S11_114695818	11	114695818	S11_114695818	S11_114695837	CA11g10040	1	0.019	1	1	1	1	0.0104155
S11_114695818	11	114695818	S11_114695818	S11_114695855	CA11g10040	3	0.037	1	1	1	1	0.0104155
S11_114695837	11	114695837	S11_114695837	S11_114695855	CA11g10040	2	0.018	1	1	1	1	0.0104155
S11_122165343	11	122165343	S11_122165343	S11_122165345	CA11g10250	1	0.002	1	1	1	1	0.0105251
S11_139412948	11	139412948	S11_139412948	S11_139412971	CA11g10610	2	0.023	1	1	1	1	0.0105251
S11_139412948	11	139412948	S11_139412948	S11_139412989	CA11g10610	3	0.041	1	1	1	1	0.0105251
S11_139412948	11	139412948	S11_139412948	S11_139412992	CA11g10610	4	0.044	1	1	1	1	0.0105251
S11_139412971	11	139412971	S11_139412971	S11_139412989	CA11g10610	1	0.018	1	1	1	1	0.0105251
S11_139412971	11	139412971	S11_139412971	S11_139412992	CA11g10610	2	0.021	1	1	1	1	0.0105251
S11_139412989	11	139412989	S11_139412989	S11_139412992	CA11g10610	1	0.003	1	1	1	1	0.0105251
S11_156235626	11	156235626	S11_156235626	S11_156235672	CA11g10930	3	0.046	1	1	1	1	0.0104155
S11_156235626	11	156235626	S11_156235626	S11_156235692	CA11g10930	4	0.066	1	1	1	1	0.0104155
S11_156235626	11	156235626	S11_156235626	S11_156235709	CA11g10930	5	0.083	1	1	1	1	0.0104155
S11_156235626	11	156235626	S11_156235626	S11_156235838	CA11g10930	6	0.212	1	1	1	1	0.0109877
S11_156235626	11	156235626	S11_156235626	S11_156235866	CA11g10930	7	0.24	1	1	1	1	0.0109877
S11_156235626	11	156235626	S11_156235626	S11_156235876	CA11g10930	8	0.25	1	1	1	1	0.0109877
S11_156235672	11	156235672	S11_156235672	S11_156235692	CA11g10930	1	0.02	1	1	1	1	0.0104155
S11_156235672	11	156235672	S11_156235672	S11_156235709	CA11g10930	2	0.037	1	1	1	1	0.0104155
S11_156235672	11	156235672	S11_156235672	S11_156235838	CA11g10930	3	0.166	1	1	1	1	0.0109877
S11_156235672	11	156235672	S11_156235672	S11_156235866	CA11g10930	4	0.194	1	1	1	1	0.0109877
S11_156235672	11	156235672	S11_156235672	S11_156235876	CA11g10930	5	0.204	1	1	1	1	0.0109877
S11_156235692	11	156235692	S11_156235692	S11_156235709	CA11g10930	1	0.017	1	1	1	1	0.0104155
S11_156235692	11	156235692	S11_156235692	S11_156235838	CA11g10930	2	0.146	1	1	1	1	0.0109877
S11_156235692	11	156235692	S11_156235692	S11_156235866	CA11g10930	3	0.174	1	1	1	1	0.0109877
S11_156235692	11	156235692	S11_156235692	S11_156235876	CA11g10930	4	0.184	1	1	1	1	0.0109877
S11_156235709	11	156235709	S11_156235709	S11_156235838	CA11g10930	1	0.129	1	1	1	1	0.0109877
S11_156235709	11	156235709	S11_156235709	S11_156235866	CA11g10930	2	0.157	1	1	1	1	0.0109877
S11_156235709	11	156235709	S11_156235709	S11_156235876	CA11g10930	3	0.167	1	1	1	1	0.0109877
S11_156235838	11	156235838	S11_156235838	S11_156235866	CA11g10930	1	0.028	1	1	1	1	0.0109877
S11_156235838	11	156235838	S11_156235838	S11_156235876	CA11g10930	2	0.038	1	1	1	1	0.0109877
S11_156235866	11	156235866	S11_156235866	S11_156235876	CA11g10930	1	0.01	1	1	1	1	0.0109877
S11_159448608	11	159448608	S11_159448608	S11_159448895	CA11g10950	12	0.287	1	1	1	1	0.0208239
S11_159448608	11	159448608	S11_159448608	S11_159448932	CA11g10950	13	0.324	1	1	1	1	0.0208239
S11_159448647	11	159448647	S11_159448647	S11_159448729	CA11g10950	5	0.082	1	1	1	1	0.0105251
S11_159448647	11	159448647	S11_159448647	S11_159448780	CA11g10950	9	0.133	1	1	1	1	0.0105251
S11_159448729	11	159448729	S11_159448729	S11_159448780	CA11g10950	4	0.051	1	1	1	1	0.0105251
S11_159448895	11	159448895	S11_159448895	S11_159448932	CA11g10950	1	0.037	1	1	1	1	0.0208239
S11_159448946	11	159448946	S11_159448946	S11_159448950	CA11g10950	1	0.004	1	1	1	1	0.0105251
S11_176089683	11	176089683	S11_176089683	S11_176089696	CA11g11380	1	0.013	1	1	1	1	0.0104155
S11_176089683	11	176089683	S11_176089683	S11_176089704	CA11g11380	2	0.021	1	1	1	1	0.0104155
S11_176089683	11	176089683	S11_176089683	S11_176089716	CA11g11380	4	0.033	1	1	1	1	0.0104155
S11_176089696	11	176089696	S11_176089696	S11_176089704	CA11g11380	1	0.008	1	1	1	1	0.0104155
S11_176089696	11	176089696	S11_176089696	S11_176089716	CA11g11380	3	0.02	1	1	1	1	0.0104155
S11_176089704	11	176089704	S11_176089704	S11_176089716	CA11g11380	2	0.012	1	1	1	1	0.0104155
S11_176329515	11	176329515	S11_176329515	S11_176329532	CA11g11410	3	0.017	1	1	1	1	0.0105251
S11_176329531	11	176329531	S11_176329531	S11_176329536	CA11g11410	3	0.005	1	1	1	1	0.0105251
S11_180383711	11	180383711	S11_180383711	S11_180383728	CA11g11560	3	0.017	1	1	1	1	0.0107514
S11_180383711	11	180383711	S11_180383711	S11_180383741	CA11g11560	4	0.03	1	1	1	1	0.0107514
S11_180383728	11	180383728	S11_180383728	S11_180383741	CA11g11560	1	0.013	1	1	1	1	0.0107514
S11_182662527	11	182662527	S11_182662527	S11_182662563	CA11g11600	2	0.036	1	1	1	1	0.0105251
S11_182662527	11	182662527	S11_182662527	S11_182662566	CA11g11600	3	0.039	1	1	1	1	0.0105251
S11_182662563	11	182662563	S11_182662563	S11_182662566	CA11g11600	1	0.003	1	1	1	1	0.0105251
S11_182839812	11	182839812	S11_182839812	S11_182839843	CA11g11630	1	0.031	1	1	1	1	0.0105251
S11_182839812	11	182839812	S11_182839812	S11_182839847	CA11g11630	2	0.035	1	1	1	1	0.0105251
S11_182839843	11	182839843	S11_182839843	S11_182839847	CA11g11630	1	0.004	1	1	1	1	0.0105251
S11_182839955	11	182839955	S11_182839955	S11_182839988	CA11g11630	2	0.033	1	1	1	1	0.0105251
S11_182839955	11	182839955	S11_182839955	S11_182839991	CA11g11630	3	0.036	1	1	1	1	0.0105251
S11_182839988	11	182839988	S11_182839988	S11_182839991	CA11g11630	1	0.003	1	1	1	1	0.0105251
S11_185835390	11	185835390	S11_185835390	S11_185835415	CA11g11750	2	0.025	1	1	1	1	0.0107514
S11_186473496	11	186473496	S11_186473496	S11_186473884	CA11g11830	11	0.388	1	1	1	1	0.0107514
S11_186473497	11	186473497	S11_186473497	S11_186473502	CA11g11830	1	0.005	1	1	1	1	0.0104155
S11_186473497	11	186473497	S11_186473497	S11_186473520	CA11g11830	2	0.023	1	1	1	1	0.0104155
S11_186473497	11	186473497	S11_186473497	S11_186473624	CA11g11830	3	0.127	1	1	1	1	0.0104155
S11_186473497	11	186473497	S11_186473497	S11_186473893	CA11g11830	11	0.396	1	1	1	1	0.0105251
S11_186473497	11	186473497	S11_186473497	S11_186473929	CA11g11830	12	0.432	1	1	1	1	0.0105251
S11_186473497	11	186473497	S11_186473497	S11_186473942	CA11g11830	13	0.445	1	1	1	1	0.0105251
S11_186473502	11	186473502	S11_186473502	S11_186473520	CA11g11830	1	0.018	1	1	1	1	0.0104155
S11_186473502	11	186473502	S11_186473502	S11_186473624	CA11g11830	2	0.122	1	1	1	1	0.0104155
S11_186473502	11	186473502	S11_186473502	S11_186473893	CA11g11830	10	0.391	1	1	1	1	0.0105251
S11_186473502	11	186473502	S11_186473502	S11_186473929	CA11g11830	11	0.427	1	1	1	1	0.0105251
S11_186473502	11	186473502	S11_186473502	S11_186473942	CA11g11830	12	0.44	1	1	1	1	0.0105251
S11_186473520	11	186473520	S11_186473520	S11_186473624	CA11g11830	1	0.104	1	1	1	1	0.0104155
S11_186473520	11	186473520	S11_186473520	S11_186473893	CA11g11830	9	0.373	1	1	1	1	0.0105251
S11_186473520	11	186473520	S11_186473520	S11_186473929	CA11g11830	10	0.409	1	1	1	1	0.0105251
S11_186473520	11	186473520	S11_186473520	S11_186473942	CA11g11830	11	0.422	1	1	1	1	0.0105251
S11_186473624	11	186473624	S11_186473624	S11_186473893	CA11g11830	8	0.269	1	1	1	1	0.0105251
S11_186473624	11	186473624	S11_186473624	S11_186473929	CA11g11830	9	0.305	1	1	1	1	0.0105251
S11_186473624	11	186473624	S11_186473624	S11_186473942	CA11g11830	10	0.318	1	1	1	1	0.0105251
S11_186473695	11	186473695	S11_186473695	S11_186475124	CA11g11830	11	1.429	1	1	1	1	0.0105251
S11_186473893	11	186473893	S11_186473893	S11_186473929	CA11g11830	1	0.036	1	1	1	1	0.0105251
S11_186473893	11	186473893	S11_186473893	S11_186473942	CA11g11830	2	0.049	1	1	1	1	0.0105251
S11_186473929	11	186473929	S11_186473929	S11_186473942	CA11g11830	1	0.013	1	1	1	1	0.0105251
S11_187792617	11	187792617	S11_187792617	S11_187792640	CA11g11870	4	0.023	1	1	1	1	0.0105251
S11_187792617	11	187792617	S11_187792617	S11_187792643	CA11g11870	5	0.026	1	1	1	1	0.0105251
S11_187792622	11	187792622	S11_187792622	S11_187792632	CA11g11870	1	0.01	1	1	1	1	0.0105251
S11_187792640	11	187792640	S11_187792640	S11_187792643	CA11g11870	1	0.003	1	1	1	1	0.0105251
S11_187792680	11	187792680	S11_187792680	S11_187792683	CA11g11870	1	0.003	1	1	1	1	0.0105251
S11_187792680	11	187792680	S11_187792680	S11_187792728	CA11g11870	3	0.048	1	1	1	1	0.0105251
S11_187792683	11	187792683	S11_187792683	S11_187792728	CA11g11870	2	0.045	1	1	1	1	0.0105251
S11_188425475	11	188425475	S11_188425475	S11_188425484	CA11g11960	1	0.009	1	1	1	1	0.0104155
S11_188425475	11	188425475	S11_188425475	S11_188425510	CA11g11960	3	0.035	1	1	1	1	0.0104155
S11_188425475	11	188425475	S11_188425475	S11_188425517	CA11g11960	4	0.042	1	1	1	1	0.0104155
S11_188425475	11	188425475	S11_188425475	S11_188425526	CA11g11960	5	0.051	1	1	1	1	0.0104155
S11_188425475	11	188425475	S11_188425475	S11_188425529	CA11g11960	6	0.054	1	1	1	1	0.0104155
S11_188425484	11	188425484	S11_188425484	S11_188425510	CA11g11960	2	0.026	1	1	1	1	0.0104155
S11_188425484	11	188425484	S11_188425484	S11_188425517	CA11g11960	3	0.033	1	1	1	1	0.0104155
S11_188425484	11	188425484	S11_188425484	S11_188425526	CA11g11960	4	0.042	1	1	1	1	0.0104155
S11_188425484	11	188425484	S11_188425484	S11_188425529	CA11g11960	5	0.045	1	1	1	1	0.0104155
S11_188425510	11	188425510	S11_188425510	S11_188425517	CA11g11960	1	0.007	1	1	1	1	0.0104155
S11_188425510	11	188425510	S11_188425510	S11_188425526	CA11g11960	2	0.016	1	1	1	1	0.0104155
S11_188425510	11	188425510	S11_188425510	S11_188425529	CA11g11960	3	0.019	1	1	1	1	0.0104155
S11_188425517	11	188425517	S11_188425517	S11_188425526	CA11g11960	1	0.009	1	1	1	1	0.0104155
S11_188425517	11	188425517	S11_188425517	S11_188425529	CA11g11960	2	0.012	1	1	1	1	0.0104155
S11_188425526	11	188425526	S11_188425526	S11_188425529	CA11g11960	1	0.003	1	1	1	1	0.0104155
S11_208527702	11	208527702	S11_208527702	S11_208527741	CA11g12620	4	0.039	1	1	1	1	0.0104155
S11_208527707	11	208527707	S11_208527707	S11_208527720	CA11g12620	1	0.013	1	1	1	1	0.0104155
S11_208527707	11	208527707	S11_208527707	S11_208527735	CA11g12620	2	0.028	1	1	1	1	0.0104155
S11_208527707	11	208527707	S11_208527707	S11_208527766	CA11g12620	4	0.059	1	1	1	1	0.0105251
S11_208527707	11	208527707	S11_208527707	S11_208527775	CA11g12620	6	0.068	1	1	1	1	0.0105251
S11_208527720	11	208527720	S11_208527720	S11_208527735	CA11g12620	1	0.015	1	1	1	1	0.0104155
S11_208527720	11	208527720	S11_208527720	S11_208527766	CA11g12620	3	0.046	1	1	1	1	0.0105251
S11_208527720	11	208527720	S11_208527720	S11_208527775	CA11g12620	5	0.055	1	1	1	1	0.0105251
S11_208527735	11	208527735	S11_208527735	S11_208527766	CA11g12620	2	0.031	1	1	1	1	0.0105251
S11_208527735	11	208527735	S11_208527735	S11_208527775	CA11g12620	4	0.04	1	1	1	1	0.0105251
S11_208527766	11	208527766	S11_208527766	S11_208527775	CA11g12620	2	0.009	1	1	1	1	0.0105251
S11_214418335	11	214418335	S11_214418335	S11_214418338	CA11g12970	1	0.003	1	1	1	1	0.0105251
S11_214418335	11	214418335	S11_214418335	S11_214418374	CA11g12970	2	0.039	1	1	1	1	0.0105251
S11_214418335	11	214418335	S11_214418335	S11_214418386	CA11g12970	3	0.051	1	1	1	1	0.0105251
S11_214418338	11	214418338	S11_214418338	S11_214418374	CA11g12970	1	0.036	1	1	1	1	0.0105251
S11_214418338	11	214418338	S11_214418338	S11_214418386	CA11g12970	2	0.048	1	1	1	1	0.0105251
S11_214418374	11	214418374	S11_214418374	S11_214418386	CA11g12970	1	0.012	1	1	1	1	0.0105251
S11_214418404	11	214418404	S11_214418404	S11_214418407	CA11g12970	1	0.003	1	1	1	1	0.0105251
S11_214418404	11	214418404	S11_214418404	S11_214418428	CA11g12970	2	0.024	1	1	1	1	0.0105251
S11_214418404	11	214418404	S11_214418404	S11_214418434	CA11g12970	3	0.03	1	1	1	1	0.0105251
S11_214418407	11	214418407	S11_214418407	S11_214418428	CA11g12970	1	0.021	1	1	1	1	0.0105251
S11_214418407	11	214418407	S11_214418407	S11_214418434	CA11g12970	2	0.027	1	1	1	1	0.0105251
S11_214418428	11	214418428	S11_214418428	S11_214418434	CA11g12970	1	0.006	1	1	1	1	0.0105251
S11_216544941	11	216544941	S11_216544941	S11_216544950	CA11g13090	2	0.009	1	1	1	1	0.0104155
S11_216544941	11	216544941	S11_216544941	S11_216545343	CA11g13090	3	0.402	1	1	1	1	0.0104155
S11_216544941	11	216544941	S11_216544941	S11_216545355	CA11g13090	4	0.414	1	1	1	1	0.0104155
S11_216544941	11	216544941	S11_216544941	S11_216545361	CA11g13090	5	0.42	1	1	1	1	0.0104155
S11_216544941	11	216544941	S11_216544941	S11_216545365	CA11g13090	6	0.424	1	1	1	1	0.0104155
S11_216544941	11	216544941	S11_216544941	S11_216546928	CA11g13090	8	1.987	1	1	1	1	0.0104155
S11_216544941	11	216544941	S11_216544941	S11_216546934	CA11g13090	9	1.993	1	1	1	1	0.0104155
S11_216544941	11	216544941	S11_216544941	S11_216546961	CA11g13090	10	2.02	1	1	1	1	0.0104155
S11_216544950	11	216544950	S11_216544950	S11_216545343	CA11g13090	1	0.393	1	1	1	1	0.0104155
S11_216544950	11	216544950	S11_216544950	S11_216545355	CA11g13090	2	0.405	1	1	1	1	0.0104155
S11_216544950	11	216544950	S11_216544950	S11_216545361	CA11g13090	3	0.411	1	1	1	1	0.0104155
S11_216544950	11	216544950	S11_216544950	S11_216545365	CA11g13090	4	0.415	1	1	1	1	0.0104155
S11_216544950	11	216544950	S11_216544950	S11_216546928	CA11g13090	6	1.978	1	1	1	1	0.0104155
S11_216544950	11	216544950	S11_216544950	S11_216546934	CA11g13090	7	1.984	1	1	1	1	0.0104155
S11_216544950	11	216544950	S11_216544950	S11_216546961	CA11g13090	8	2.011	1	1	1	1	0.0104155
S11_216545343	11	216545343	S11_216545343	S11_216545355	CA11g13090	1	0.012	1	1	1	1	0.0104155
S11_216545343	11	216545343	S11_216545343	S11_216545361	CA11g13090	2	0.018	1	1	1	1	0.0104155
S11_216545343	11	216545343	S11_216545343	S11_216545365	CA11g13090	3	0.022	1	1	1	1	0.0104155
S11_216545343	11	216545343	S11_216545343	S11_216546928	CA11g13090	5	1.585	1	1	1	1	0.0104155
S11_216545343	11	216545343	S11_216545343	S11_216546934	CA11g13090	6	1.591	1	1	1	1	0.0104155
S11_216545343	11	216545343	S11_216545343	S11_216546961	CA11g13090	7	1.618	1	1	1	1	0.0104155
S11_216545355	11	216545355	S11_216545355	S11_216545361	CA11g13090	1	0.006	1	1	1	1	0.0104155
S11_216545355	11	216545355	S11_216545355	S11_216545365	CA11g13090	2	0.01	1	1	1	1	0.0104155
S11_216545355	11	216545355	S11_216545355	S11_216546928	CA11g13090	4	1.573	1	1	1	1	0.0104155
S11_216545355	11	216545355	S11_216545355	S11_216546934	CA11g13090	5	1.579	1	1	1	1	0.0104155
S11_216545355	11	216545355	S11_216545355	S11_216546961	CA11g13090	6	1.606	1	1	1	1	0.0104155
S11_216545361	11	216545361	S11_216545361	S11_216545365	CA11g13090	1	0.004	1	1	1	1	0.0104155
S11_216545361	11	216545361	S11_216545361	S11_216546928	CA11g13090	3	1.567	1	1	1	1	0.0104155
S11_216545361	11	216545361	S11_216545361	S11_216546934	CA11g13090	4	1.573	1	1	1	1	0.0104155
S11_216545361	11	216545361	S11_216545361	S11_216546961	CA11g13090	5	1.6	1	1	1	1	0.0104155
S11_216545365	11	216545365	S11_216545365	S11_216546928	CA11g13090	2	1.563	1	1	1	1	0.0104155
S11_216545365	11	216545365	S11_216545365	S11_216546934	CA11g13090	3	1.569	1	1	1	1	0.0104155
S11_216545365	11	216545365	S11_216545365	S11_216546961	CA11g13090	4	1.596	1	1	1	1	0.0104155
S11_216546928	11	216546928	S11_216546928	S11_216546934	CA11g13090	1	0.006	1	1	1	1	0.0104155
S11_216546928	11	216546928	S11_216546928	S11_216546961	CA11g13090	2	0.033	1	1	1	1	0.0104155
S11_216546934	11	216546934	S11_216546934	S11_216546961	CA11g13090	1	0.027	1	1	1	1	0.0104155
S11_216573789	11	216573789	S11_216573789	S11_216573826	CA11g13100	4	0.037	1	1	1	1	0.0217284
S11_236126354	11	236126354	S11_236126354	S11_236126378	CA11g14580	1	0.024	1	1	1	1	0.0104155
S11_236713174	11	236713174	S11_236713174	S11_236713192	CA11g14630	1	0.018	1	1	1	1	0.0104155
S11_236713174	11	236713174	S11_236713174	S11_236713211	CA11g14630	2	0.037	1	1	1	1	0.0104155
S11_236713192	11	236713192	S11_236713192	S11_236713211	CA11g14630	1	0.019	1	1	1	1	0.0104155
S11_236848349	11	236848349	S11_236848349	S11_236848362	CA11g14660	1	0.013	1	1	1	1	0.0232426
S11_236875910	11	236875910	S11_236875910	S11_236875921	CA11g14680	1	0.011	1	1	1	1	0.0104155
S11_236875910	11	236875910	S11_236875910	S11_236875932	CA11g14680	3	0.022	1	1	1	1	0.0104155
S11_236875910	11	236875910	S11_236875910	S11_236876001	CA11g14680	6	0.091	1	1	1	1	0.0105251
S11_236875910	11	236875910	S11_236875910	S11_236876009	CA11g14680	7	0.099	1	1	1	1	0.0105251
S11_236875910	11	236875910	S11_236875910	S11_236876016	CA11g14680	8	0.106	1	1	1	1	0.0105251
S11_236875910	11	236875910	S11_236875910	S11_236876028	CA11g14680	9	0.118	1	1	1	1	0.0105251
S11_236875910	11	236875910	S11_236875910	S11_236876084	CA11g14680	11	0.174	1	1	1	1	0.0109877
S11_236875921	11	236875921	S11_236875921	S11_236875932	CA11g14680	2	0.011	1	1	1	1	0.0104155
S11_236875921	11	236875921	S11_236875921	S11_236876001	CA11g14680	5	0.08	1	1	1	1	0.0105251
S11_236875921	11	236875921	S11_236875921	S11_236876009	CA11g14680	6	0.088	1	1	1	1	0.0105251
S11_236875921	11	236875921	S11_236875921	S11_236876016	CA11g14680	7	0.095	1	1	1	1	0.0105251
S11_236875921	11	236875921	S11_236875921	S11_236876028	CA11g14680	8	0.107	1	1	1	1	0.0105251
S11_236875921	11	236875921	S11_236875921	S11_236876084	CA11g14680	10	0.163	1	1	1	1	0.0109877
S11_236875932	11	236875932	S11_236875932	S11_236876001	CA11g14680	3	0.069	1	1	1	1	0.0105251
S11_236875932	11	236875932	S11_236875932	S11_236876009	CA11g14680	4	0.077	1	1	1	1	0.0105251
S11_236875932	11	236875932	S11_236875932	S11_236876016	CA11g14680	5	0.084	1	1	1	1	0.0105251
S11_236875932	11	236875932	S11_236875932	S11_236876028	CA11g14680	6	0.096	1	1	1	1	0.0105251
S11_236875932	11	236875932	S11_236875932	S11_236876084	CA11g14680	8	0.152	1	1	1	1	0.0109877
S11_236875953	11	236875953	S11_236875953	S11_236876084	CA11g14680	7	0.131	1	1	1	1	0.0109877
S11_236876001	11	236876001	S11_236876001	S11_236876009	CA11g14680	1	0.008	1	1	1	1	0.0105251
S11_236876001	11	236876001	S11_236876001	S11_236876016	CA11g14680	2	0.015	1	1	1	1	0.0105251
S11_236876001	11	236876001	S11_236876001	S11_236876028	CA11g14680	3	0.027	1	1	1	1	0.0105251
S11_236876009	11	236876009	S11_236876009	S11_236876016	CA11g14680	1	0.007	1	1	1	1	0.0105251
S11_236876009	11	236876009	S11_236876009	S11_236876028	CA11g14680	2	0.019	1	1	1	1	0.0105251
S11_236876016	11	236876016	S11_236876016	S11_236876028	CA11g14680	1	0.012	1	1	1	1	0.0105251
S11_237088002	11	237088002	S11_237088002	S11_237088039	CA11g14690	1	0.037	1	1	1	1	0.0104155
S11_237088002	11	237088002	S11_237088002	S11_237088048	CA11g14690	2	0.046	1	1	1	1	0.0104155
S11_237088002	11	237088002	S11_237088002	S11_237088098	CA11g14690	5	0.096	1	1	1	1	0.0104155
S11_237088002	11	237088002	S11_237088002	S11_237088134	CA11g14690	6	0.132	1	1	1	1	0.0104155
S11_237088039	11	237088039	S11_237088039	S11_237088048	CA11g14690	1	0.009	1	1	1	1	0.0104155
S11_237088039	11	237088039	S11_237088039	S11_237088098	CA11g14690	4	0.059	1	1	1	1	0.0104155
S11_237088039	11	237088039	S11_237088039	S11_237088134	CA11g14690	5	0.095	1	1	1	1	0.0104155
S11_237088048	11	237088048	S11_237088048	S11_237088098	CA11g14690	3	0.05	1	1	1	1	0.0104155
S11_237088048	11	237088048	S11_237088048	S11_237088134	CA11g14690	4	0.086	1	1	1	1	0.0104155
S11_237088098	11	237088098	S11_237088098	S11_237088134	CA11g14690	1	0.036	1	1	1	1	0.0104155
S11_237447389	11	237447389	S11_237447389	S11_237447397	CA11g14730	2	0.008	1	1	1	1	0.0107514
S11_237447389	11	237447389	S11_237447389	S11_237447399	CA11g14730	3	0.01	1	1	1	1	0.0107514
S11_237447397	11	237447397	S11_237447397	S11_237447399	CA11g14730	1	0.002	1	1	1	1	0.0107514
S11_237628464	11	237628464	S11_237628464	S11_237628468	CA11g14760	1	0.004	1	1	1	1	0.0104155
S11_237628464	11	237628464	S11_237628464	S11_237628489	CA11g14760	2	0.025	1	1	1	1	0.0104155
S11_237628464	11	237628464	S11_237628464	S11_237628501	CA11g14760	3	0.037	1	1	1	1	0.0104155
S11_237628468	11	237628468	S11_237628468	S11_237628489	CA11g14760	1	0.021	1	1	1	1	0.0104155
S11_237628468	11	237628468	S11_237628468	S11_237628501	CA11g14760	2	0.033	1	1	1	1	0.0104155
S11_237628489	11	237628489	S11_237628489	S11_237628501	CA11g14760	1	0.012	1	1	1	1	0.0104155
S11_240136634	11	240136634	S11_240136634	S11_240136648	CA11g14970	1	0.014	1	1	1	1	0.0208239
S11_240848422	11	240848422	S11_240848422	S11_240848431	CA11g15040	1	0.009	1	1	1	1	0.0104155
S11_240848422	11	240848422	S11_240848422	S11_240848466	CA11g15040	3	0.044	1	1	1	1	0.0104155
S11_240848431	11	240848431	S11_240848431	S11_240848466	CA11g15040	2	0.035	1	1	1	1	0.0104155
S11_241217084	11	241217084	S11_241217084	S11_241217095	CA11g15100	1	0.011	1	1	1	1	0.0104155
S11_241217084	11	241217084	S11_241217084	S11_241217120	CA11g15100	2	0.036	1	1	1	1	0.0104155
S11_241217095	11	241217095	S11_241217095	S11_241217120	CA11g15100	1	0.025	1	1	1	1	0.0104155
S11_242666352	11	242666352	S11_242666352	S11_242666361	CA11g15190	1	0.009	1	1	1	1	0.0104155
S11_242666352	11	242666352	S11_242666352	S11_242666393	CA11g15190	2	0.041	1	1	1	1	0.0104155
S11_242666352	11	242666352	S11_242666352	S11_242666394	CA11g15190	3	0.042	1	1	1	1	0.0104155
S11_242666352	11	242666352	S11_242666352	S11_242667323	CA11g15190	6	0.971	1	1	1	1	0.0105251
S11_242666352	11	242666352	S11_242666352	S11_242667336	CA11g15190	8	0.984	1	1	1	1	0.0105251
S11_242666352	11	242666352	S11_242666352	S11_242667817	CA11g15190	9	1.465	1	1	1	1	0.0104155
S11_242666352	11	242666352	S11_242666352	S11_242667826	CA11g15190	10	1.474	1	1	1	1	0.0104155
S11_242666352	11	242666352	S11_242666352	S11_242667870	CA11g15190	12	1.518	1	1	1	1	0.0104155
S11_242666352	11	242666352	S11_242666352	S11_242667872	CA11g15190	13	1.52	1	1	1	1	0.0104155
S11_242666361	11	242666361	S11_242666361	S11_242666393	CA11g15190	1	0.032	1	1	1	1	0.0104155
S11_242666361	11	242666361	S11_242666361	S11_242666394	CA11g15190	2	0.033	1	1	1	1	0.0104155
S11_242666361	11	242666361	S11_242666361	S11_242667323	CA11g15190	5	0.962	1	1	1	1	0.0105251
S11_242666361	11	242666361	S11_242666361	S11_242667336	CA11g15190	7	0.975	1	1	1	1	0.0105251
S11_242666361	11	242666361	S11_242666361	S11_242667817	CA11g15190	8	1.456	1	1	1	1	0.0104155
S11_242666361	11	242666361	S11_242666361	S11_242667826	CA11g15190	9	1.465	1	1	1	1	0.0104155
S11_242666361	11	242666361	S11_242666361	S11_242667870	CA11g15190	11	1.509	1	1	1	1	0.0104155
S11_242666361	11	242666361	S11_242666361	S11_242667872	CA11g15190	12	1.511	1	1	1	1	0.0104155
S11_242666393	11	242666393	S11_242666393	S11_242666394	CA11g15190	1	0.001	1	1	1	1	0.0104155
S11_242666393	11	242666393	S11_242666393	S11_242667323	CA11g15190	4	0.93	1	1	1	1	0.0105251
S11_242666393	11	242666393	S11_242666393	S11_242667336	CA11g15190	6	0.943	1	1	1	1	0.0105251
S11_242666393	11	242666393	S11_242666393	S11_242667817	CA11g15190	7	1.424	1	1	1	1	0.0104155
S11_242666393	11	242666393	S11_242666393	S11_242667826	CA11g15190	8	1.433	1	1	1	1	0.0104155
S11_242666393	11	242666393	S11_242666393	S11_242667870	CA11g15190	10	1.477	1	1	1	1	0.0104155
S11_242666393	11	242666393	S11_242666393	S11_242667872	CA11g15190	11	1.479	1	1	1	1	0.0104155
S11_242666394	11	242666394	S11_242666394	S11_242667323	CA11g15190	3	0.929	1	1	1	1	0.0105251
S11_242666394	11	242666394	S11_242666394	S11_242667336	CA11g15190	5	0.942	1	1	1	1	0.0105251
S11_242666394	11	242666394	S11_242666394	S11_242667817	CA11g15190	6	1.423	1	1	1	1	0.0104155
S11_242666394	11	242666394	S11_242666394	S11_242667826	CA11g15190	7	1.432	1	1	1	1	0.0104155
S11_242666394	11	242666394	S11_242666394	S11_242667870	CA11g15190	9	1.476	1	1	1	1	0.0104155
S11_242666394	11	242666394	S11_242666394	S11_242667872	CA11g15190	10	1.478	1	1	1	1	0.0104155
S11_242667323	11	242667323	S11_242667323	S11_242667336	CA11g15190	2	0.013	1	1	1	1	0.0105251
S11_242667323	11	242667323	S11_242667323	S11_242667817	CA11g15190	3	0.494	1	1	1	1	0.0105251
S11_242667323	11	242667323	S11_242667323	S11_242667826	CA11g15190	4	0.503	1	1	1	1	0.0105251
S11_242667323	11	242667323	S11_242667323	S11_242667870	CA11g15190	6	0.547	1	1	1	1	0.0105251
S11_242667323	11	242667323	S11_242667323	S11_242667872	CA11g15190	7	0.549	1	1	1	1	0.0105251
S11_242667336	11	242667336	S11_242667336	S11_242667817	CA11g15190	1	0.481	1	1	1	1	0.0105251
S11_242667336	11	242667336	S11_242667336	S11_242667826	CA11g15190	2	0.49	1	1	1	1	0.0105251
S11_242667336	11	242667336	S11_242667336	S11_242667870	CA11g15190	4	0.534	1	1	1	1	0.0105251
S11_242667336	11	242667336	S11_242667336	S11_242667872	CA11g15190	5	0.536	1	1	1	1	0.0105251
S11_242667817	11	242667817	S11_242667817	S11_242667826	CA11g15190	1	0.009	1	1	1	1	0.0104155
S11_242667817	11	242667817	S11_242667817	S11_242667870	CA11g15190	3	0.053	1	1	1	1	0.0104155
S11_242667817	11	242667817	S11_242667817	S11_242667872	CA11g15190	4	0.055	1	1	1	1	0.0104155
S11_242667826	11	242667826	S11_242667826	S11_242667870	CA11g15190	2	0.044	1	1	1	1	0.0104155
S11_242667826	11	242667826	S11_242667826	S11_242667872	CA11g15190	3	0.046	1	1	1	1	0.0104155
S11_242667870	11	242667870	S11_242667870	S11_242667872	CA11g15190	1	0.002	1	1	1	1	0.0104155
S11_243169573	11	243169573	S11_243169573	S11_243169698	CA11g15230	4	0.125	1	1	1	1	0.0112345
S11_243169739	11	243169739	S11_243169739	S11_243169882	CA11g15230	1	0.143	1	1	1	1	0.0105251
S11_243597776	11	243597776	S11_243597776	S11_243597777	CA11g15270	1	0.001	1	1	1	1	0.0109877
S11_243834232	11	243834232	S11_243834232	S11_243834261	CA11g15330	1	0.029	1	1	1	1	0.0109877
S11_243834232	11	243834232	S11_243834232	S11_243834265	CA11g15330	2	0.033	1	1	1	1	0.0109877
S11_243834261	11	243834261	S11_243834261	S11_243834265	CA11g15330	1	0.004	1	1	1	1	0.0109877
S11_243834381	11	243834381	S11_243834381	S11_243834412	CA11g15330	1	0.031	1	1	1	1	0.0109877
S11_243846514	11	243846514	S11_243846514	S11_243846552	CA11g15340	2	0.038	1	1	1	1	0.0104155
S11_243846514	11	243846514	S11_243846514	S11_243846656	CA11g15340	3	0.142	1	1	1	1	0.0105251
S11_243846514	11	243846514	S11_243846514	S11_243846759	CA11g15340	4	0.245	1	1	1	1	0.0104155
S11_243846514	11	243846514	S11_243846514	S11_243846773	CA11g15340	5	0.259	1	1	1	1	0.0104155
S11_243846514	11	243846514	S11_243846514	S11_243846779	CA11g15340	6	0.265	1	1	1	1	0.0104155
S11_243846552	11	243846552	S11_243846552	S11_243846656	CA11g15340	1	0.104	1	1	1	1	0.0105251
S11_243846552	11	243846552	S11_243846552	S11_243846759	CA11g15340	2	0.207	1	1	1	1	0.0104155
S11_243846552	11	243846552	S11_243846552	S11_243846773	CA11g15340	3	0.221	1	1	1	1	0.0104155
S11_243846552	11	243846552	S11_243846552	S11_243846779	CA11g15340	4	0.227	1	1	1	1	0.0104155
S11_243846656	11	243846656	S11_243846656	S11_243846759	CA11g15340	1	0.103	1	1	1	1	0.0105251
S11_243846656	11	243846656	S11_243846656	S11_243846773	CA11g15340	2	0.117	1	1	1	1	0.0105251
S11_243846656	11	243846656	S11_243846656	S11_243846779	CA11g15340	3	0.123	1	1	1	1	0.0105251
S11_243846759	11	243846759	S11_243846759	S11_243846773	CA11g15340	1	0.014	1	1	1	1	0.0104155
S11_243846759	11	243846759	S11_243846759	S11_243846779	CA11g15340	2	0.02	1	1	1	1	0.0104155
S11_243846773	11	243846773	S11_243846773	S11_243846779	CA11g15340	1	0.006	1	1	1	1	0.0104155
S11_244279013	11	244279013	S11_244279013	S11_244279116	CA11g15420	1	0.103	1	1	1	1	0.0105251
S11_244279123	11	244279123	S11_244279123	S11_244279554	CA11g15420	2	0.431	1	0.974057	1	1	0
S11_244343962	11	244343962	S11_244343962	S11_244343965	CA11g15430	1	0.003	1	1	1	1	0.0109877
S11_244343962	11	244343962	S11_244343962	S11_244343993	CA11g15430	2	0.031	1	1	1	1	0.0109877
S11_244343965	11	244343965	S11_244343965	S11_244343993	CA11g15430	1	0.028	1	1	1	1	0.0109877
S11_248225114	11	248225114	S11_248225114	S11_248225521	CA11g16270	4	0.407	1	1	1	1	0.0120464
S11_250154219	11	250154219	S11_250154219	S11_250154236	CA11g17020	2	0.017	1	1	1	1	0.0116263
S11_250154219	11	250154219	S11_250154219	S11_250154486	CA11g17020	5	0.267	1	1	1	1	0.011763
S11_250154219	11	250154219	S11_250154219	S11_250154497	CA11g17020	6	0.278	1	1	1	1	0.011763
S11_250154236	11	250154236	S11_250154236	S11_250154486	CA11g17020	3	0.25	1	1	1	1	0.011763
S11_250154236	11	250154236	S11_250154236	S11_250154497	CA11g17020	4	0.261	1	1	1	1	0.011763
S11_250154486	11	250154486	S11_250154486	S11_250154497	CA11g17020	1	0.011	1	1	1	1	0.0105251
S11_250645900	11	250645900	S11_250645900	S11_250645939	CA11g17190	1	0.039	1	1	1	1	0.0107514
S11_250645900	11	250645900	S11_250645900	S11_250645987	CA11g17190	2	0.087	1	1	1	1	0.0109877
S11_250645900	11	250645900	S11_250645900	S11_250646039	CA11g17190	3	0.139	1	1	1	1	0.0109877
S11_250645900	11	250645900	S11_250645900	S11_250646060	CA11g17190	4	0.16	1	1	1	1	0.0107514
S11_250645900	11	250645900	S11_250645900	S11_250646071	CA11g17190	5	0.171	1	1	1	1	0.0107514
S11_250645939	11	250645939	S11_250645939	S11_250645987	CA11g17190	1	0.048	1	1	1	1	0.0109877
S11_250645939	11	250645939	S11_250645939	S11_250646039	CA11g17190	2	0.1	1	1	1	1	0.0109877
S11_250645939	11	250645939	S11_250645939	S11_250646060	CA11g17190	3	0.121	1	1	1	1	0.0107514
S11_250645939	11	250645939	S11_250645939	S11_250646071	CA11g17190	4	0.132	1	1	1	1	0.0107514
S11_250645987	11	250645987	S11_250645987	S11_250646039	CA11g17190	1	0.052	1	1	1	1	0.0107514
S11_250645987	11	250645987	S11_250645987	S11_250646060	CA11g17190	2	0.073	1	1	1	1	0.0107514
S11_250645987	11	250645987	S11_250645987	S11_250646071	CA11g17190	3	0.084	1	1	1	1	0.0107514
S11_250646039	11	250646039	S11_250646039	S11_250646060	CA11g17190	1	0.021	1	1	1	1	0.0107514
S11_250646039	11	250646039	S11_250646039	S11_250646071	CA11g17190	2	0.032	1	1	1	1	0.0107514
S11_250646060	11	250646060	S11_250646060	S11_250646071	CA11g17190	1	0.011	1	1	1	1	0.0105251
S11_250664136	11	250664136	S11_250664136	S11_250664137	CA11g17200	1	0.001	1	1	1	1	0.0108683
S11_250664136	11	250664136	S11_250664136	S11_250664138	CA11g17200	2	0.002	1	1	1	1	0.0108683
S11_250664137	11	250664137	S11_250664137	S11_250664138	CA11g17200	1	0.001	1	1	1	1	0.0108683
S11_250793743	11	250793743	S11_250793743	S11_250793745	CA11g17240	1	0.002	1	1	1	1	0.0232426
S11_257203197	11	257203197	S11_257203197	S11_257203210	CA11g19640	1	0.013	1	1	1	1	0.0104155
S11_257203197	11	257203197	S11_257203197	S11_257203215	CA11g19640	2	0.018	1	1	1	1	0.0104155
S11_257203197	11	257203197	S11_257203197	S11_257203236	CA11g19640	3	0.039	1	1	1	1	0.0104155
S11_257203197	11	257203197	S11_257203197	S11_257203269	CA11g19640	5	0.072	1	1	1	1	0.0104155
S11_257203197	11	257203197	S11_257203197	S11_257203279	CA11g19640	6	0.082	1	1	1	1	0.0104155
S11_257203210	11	257203210	S11_257203210	S11_257203215	CA11g19640	1	0.005	1	1	1	1	0.0104155
S11_257203210	11	257203210	S11_257203210	S11_257203236	CA11g19640	2	0.026	1	1	1	1	0.0104155
S11_257203210	11	257203210	S11_257203210	S11_257203269	CA11g19640	4	0.059	1	1	1	1	0.0104155
S11_257203210	11	257203210	S11_257203210	S11_257203279	CA11g19640	5	0.069	1	1	1	1	0.0104155
S11_257203215	11	257203215	S11_257203215	S11_257203236	CA11g19640	1	0.021	1	1	1	1	0.0104155
S11_257203215	11	257203215	S11_257203215	S11_257203269	CA11g19640	3	0.054	1	1	1	1	0.0104155
S11_257203215	11	257203215	S11_257203215	S11_257203279	CA11g19640	4	0.064	1	1	1	1	0.0104155
S11_257203236	11	257203236	S11_257203236	S11_257203269	CA11g19640	2	0.033	1	1	1	1	0.0104155
S11_257203236	11	257203236	S11_257203236	S11_257203279	CA11g19640	3	0.043	1	1	1	1	0.0104155
S11_257203261	11	257203261	S11_257203261	S11_257203311	CA11g19640	3	0.05	1	1	1	1	0.0105251
S11_257203269	11	257203269	S11_257203269	S11_257203279	CA11g19640	1	0.01	1	1	1	1	0.0104155
S11_257612555	11	257612555	S11_257612555	S11_257614725	CA11g19850	1	2.17	1	1	1	1	0.0112345
S11_257614725	11	257614725	S11_257614725	S11_257614835	CA11g19850	3	0.11	1	1	1	1	0.0116263
S11_257653506	11	257653506	S11_257653506	S11_257653524	CA11g19900	3	0.018	1	1	1	1	0.0105251
S11_257653506	11	257653506	S11_257653506	S11_257653533	CA11g19900	4	0.027	1	1	1	1	0.0104155
S11_257653524	11	257653524	S11_257653524	S11_257653533	CA11g19900	1	0.009	1	1	1	1	0.0105251
S11_257707271	11	257707271	S11_257707271	S11_257707413	CA11g19960	2	0.142	1	1	1	1	0.039407
S11_257707271	11	257707271	S11_257707271	S11_257707543	CA11g19960	6	0.272	1	1	1	1	0.0453515
S11_257707413	11	257707413	S11_257707413	S11_257707543	CA11g19960	4	0.13	1	1	1	1	0.0365326
S11_257729291	11	257729291	S11_257729291	S11_257729394	CA11g19980	3	0.103	1	1	1	1	0.0105251
S11_257729291	11	257729291	S11_257729291	S11_257734608	CA11g19980	11	5.317	1	1	1	1	0.011903
S11_257729366	11	257729366	S11_257729366	S11_257729368	CA11g19980	1	0.002	1	1	1	1	0.0105251
S11_257729366	11	257729366	S11_257729366	S11_257729406	CA11g19980	3	0.04	1	1	1	1	0.0104155
S11_257729366	11	257729366	S11_257729366	S11_257729412	CA11g19980	4	0.046	1	1	1	1	0.0104155
S11_257729366	11	257729366	S11_257729366	S11_257729451	CA11g19980	5	0.085	1	1	1	1	0.0104155
S11_257729366	11	257729366	S11_257729366	S11_257729457	CA11g19980	6	0.091	1	1	1	1	0.0104155
S11_257729366	11	257729366	S11_257729366	S11_257729470	CA11g19980	7	0.104	1	1	1	1	0.0104155
S11_257729368	11	257729368	S11_257729368	S11_257729406	CA11g19980	2	0.038	1	1	1	1	0.0105251
S11_257729368	11	257729368	S11_257729368	S11_257729412	CA11g19980	3	0.044	1	1	1	1	0.0105251
S11_257729368	11	257729368	S11_257729368	S11_257729451	CA11g19980	4	0.083	1	1	1	1	0.0105251
S11_257729368	11	257729368	S11_257729368	S11_257729457	CA11g19980	5	0.089	1	1	1	1	0.0105251
S11_257729368	11	257729368	S11_257729368	S11_257729470	CA11g19980	6	0.102	1	1	1	1	0.0105251
S11_257729394	11	257729394	S11_257729394	S11_257734608	CA11g19980	8	5.214	1	1	1	1	0.011903
S11_257729406	11	257729406	S11_257729406	S11_257729412	CA11g19980	1	0.006	1	1	1	1	0.0104155
S11_257729406	11	257729406	S11_257729406	S11_257729451	CA11g19980	2	0.045	1	1	1	1	0.0104155
S11_257729406	11	257729406	S11_257729406	S11_257729457	CA11g19980	3	0.051	1	1	1	1	0.0104155
S11_257729406	11	257729406	S11_257729406	S11_257729470	CA11g19980	4	0.064	1	1	1	1	0.0104155
S11_257729412	11	257729412	S11_257729412	S11_257729451	CA11g19980	1	0.039	1	1	1	1	0.0104155
S11_257729412	11	257729412	S11_257729412	S11_257729457	CA11g19980	2	0.045	1	1	1	1	0.0104155
S11_257729412	11	257729412	S11_257729412	S11_257729470	CA11g19980	3	0.058	1	1	1	1	0.0104155
S11_257729451	11	257729451	S11_257729451	S11_257729457	CA11g19980	1	0.006	1	1	1	1	0.0104155
S11_257729451	11	257729451	S11_257729451	S11_257729470	CA11g19980	2	0.019	1	1	1	1	0.0104155
S11_257729457	11	257729457	S11_257729457	S11_257729470	CA11g19980	1	0.013	1	1	1	1	0.0104155
S11_258226233	11	258226233	S11_258226233	S11_258226278	CA11g20310	1	0.045	1	1	1	1	0.0126561
S11_258226233	11	258226233	S11_258226233	S11_258226291	CA11g20310	2	0.058	1	1	1	1	0.0126561
S11_258226278	11	258226278	S11_258226278	S11_258226291	CA11g20310	1	0.013	1	1	1	1	0.0126561
S11_258237381	11	258237381	S11_258237381	S11_258240513	CA11g20320	1	3.132	1	1	1	1	0.0107514
S11_258237381	11	258237381	S11_258237381	S11_258240520	CA11g20320	3	3.139	1	1	1	1	0.0107514
S11_258240513	11	258240513	S11_258240513	S11_258240520	CA11g20320	2	0.007	1	1	1	1	0.0107514
S11_258259808	11	258259808	S11_258259808	S11_258259835	CA11g20350	2	0.027	1	1	1	1	0.0104155
S11_258259809	11	258259809	S11_258259809	S11_258259844	CA11g20350	2	0.035	1	1	1	1	0.0104155
S11_258259809	11	258259809	S11_258259809	S11_258261093	CA11g20350	17	1.284	1	1	1	1	0.0105251
S11_258259844	11	258259844	S11_258259844	S11_258261093	CA11g20350	15	1.249	1	1	1	1	0.0105251
S11_258260851	11	258260851	S11_258260851	S11_258261145	CA11g20350	15	0.294	1	1	1	1	0.0329287
S11_258260854	11	258260854	S11_258260854	S11_258260932	CA11g20350	5	0.078	1	1	1	1	0.0108683
S11_258260854	11	258260854	S11_258260854	S11_258260947	CA11g20350	7	0.093	1	1	1	1	0.0108683
S11_258260854	11	258260854	S11_258260854	S11_258260952	CA11g20350	8	0.098	1	1	1	1	0.0108683
S11_258260854	11	258260854	S11_258260854	S11_258260963	CA11g20350	9	0.109	1	1	1	1	0.0108683
S11_258260867	11	258260867	S11_258260867	S11_258260935	CA11g20350	4	0.068	1	1	1	1	0.0108683
S11_258260867	11	258260867	S11_258260867	S11_258261093	CA11g20350	11	0.226	1	1	1	1	0.0107514
S11_258260869	11	258260869	S11_258260869	S11_258260932	CA11g20350	2	0.063	1	1	1	1	0.0108683
S11_258260869	11	258260869	S11_258260869	S11_258260947	CA11g20350	4	0.078	1	1	1	1	0.0108683
S11_258260869	11	258260869	S11_258260869	S11_258260952	CA11g20350	5	0.083	1	1	1	1	0.0108683
S11_258260869	11	258260869	S11_258260869	S11_258260963	CA11g20350	6	0.094	1	1	1	1	0.0108683
S11_258260875	11	258260875	S11_258260875	S11_258260932	CA11g20350	1	0.057	1	1	1	1	0.0108683
S11_258260875	11	258260875	S11_258260875	S11_258260947	CA11g20350	3	0.072	1	1	1	1	0.0108683
S11_258260875	11	258260875	S11_258260875	S11_258260952	CA11g20350	4	0.077	1	1	1	1	0.0108683
S11_258260875	11	258260875	S11_258260875	S11_258260963	CA11g20350	5	0.088	1	1	1	1	0.0108683
S11_258260935	11	258260935	S11_258260935	S11_258261093	CA11g20350	7	0.158	1	1	1	1	0.0107514
S11_194433	11	194433	S11_194433	S11_194436	CA11g00070	1	0.003	1	1	1	1	0.0106371
S11_194433	11	194433	S11_194433	S11_194437	CA11g00070	2	0.004	1	1	1	1	0.0106371
S11_368728	11	368728	S11_368728	S11_368737	CA11g00230	2	0.009	1	1	1	1	0.0106371
S11_3936988	11	3936988	S11_3936988	S11_3937157	CA11g01740	2	0.169	1	1	1	1	0.0114927
S11_3936988	11	3936988	S11_3936988	S11_3937244	CA11g01740	3	0.256	1	1	1	1	0.0111097
S11_3936988	11	3936988	S11_3936988	S11_3937252	CA11g01740	4	0.264	1	1	1	1	0.0111097
S11_3937147	11	3937147	S11_3937147	S11_3937244	CA11g01740	2	0.097	1	1	1	1	0.0106371
S11_3937147	11	3937147	S11_3937147	S11_3937252	CA11g01740	3	0.105	1	1	1	1	0.0106371
S11_3998056	11	3998056	S11_3998056	S11_3998059	CA11g01780	1	0.003	1	1	1	1	0.0111097
S11_3998056	11	3998056	S11_3998056	S11_3998095	CA11g01780	3	0.039	1	1	1	1	0.0111097
S11_3998059	11	3998059	S11_3998059	S11_3998095	CA11g01780	2	0.036	1	1	1	1	0.0111097
S11_4615064	11	4615064	S11_4615064	S11_4615090	CA11g01900	3	0.026	1	1	1	1	0.0106371
S11_4615064	11	4615064	S11_4615064	S11_4615106	CA11g01900	4	0.042	1	1	1	1	0.0106371
S11_4615064	11	4615064	S11_4615064	S11_4615109	CA11g01900	5	0.045	1	1	1	1	0.0106371
S11_4615082	11	4615082	S11_4615082	S11_4615111	CA11g01900	4	0.029	1	1	1	1	0.0106371
S11_4615090	11	4615090	S11_4615090	S11_4615106	CA11g01900	1	0.016	1	1	1	1	0.0106371
S11_4615090	11	4615090	S11_4615090	S11_4615109	CA11g01900	2	0.019	1	1	1	1	0.0106371
S11_4615106	11	4615106	S11_4615106	S11_4615109	CA11g01900	1	0.003	1	1	1	1	0.0106371
S11_5389967	11	5389967	S11_5389967	S11_5390260	CA11g02090	3	0.293	1	1	1	1	0.012498
S11_10715621	11	10715621	S11_10715621	S11_10715795	CA11g03190	3	0.174	1	1	1	1	0.0106371
S11_12771304	11	12771304	S11_12771304	S11_12771307	CA11g03580	1	0.003	1	1	1	1	0.0106371
S11_12871994	11	12871994	S11_12871994	S11_12872013	CA11g03600	2	0.019	1	1	1	1	0.0111097
S11_17021277	11	17021277	S11_17021277	S11_17021313	CA11g04300	1	0.036	1	1	1	1	0.0106371
S11_17021277	11	17021277	S11_17021277	S11_17022169	CA11g04300	2	0.892	1	1	1	1	0.0106371
S11_17021277	11	17021277	S11_17021277	S11_17022176	CA11g04300	3	0.899	1	1	1	1	0.0106371
S11_17021277	11	17021277	S11_17021277	S11_17022192	CA11g04300	4	0.915	1	1	1	1	0.0106371
S11_17021277	11	17021277	S11_17021277	S11_17022208	CA11g04300	5	0.931	1	1	1	1	0.0106371
S11_17021313	11	17021313	S11_17021313	S11_17022169	CA11g04300	1	0.856	1	1	1	1	0.0106371
S11_17021313	11	17021313	S11_17021313	S11_17022176	CA11g04300	2	0.863	1	1	1	1	0.0106371
S11_17021313	11	17021313	S11_17021313	S11_17022192	CA11g04300	3	0.879	1	1	1	1	0.0106371
S11_17021313	11	17021313	S11_17021313	S11_17022208	CA11g04300	4	0.895	1	1	1	1	0.0106371
S11_17022169	11	17022169	S11_17022169	S11_17022176	CA11g04300	1	0.007	1	1	1	1	0.0106371
S11_17022169	11	17022169	S11_17022169	S11_17022192	CA11g04300	2	0.023	1	1	1	1	0.0106371
S11_17022169	11	17022169	S11_17022169	S11_17022208	CA11g04300	3	0.039	1	1	1	1	0.0106371
S11_17022176	11	17022176	S11_17022176	S11_17022192	CA11g04300	1	0.016	1	1	1	1	0.0106371
S11_17022176	11	17022176	S11_17022176	S11_17022208	CA11g04300	2	0.032	1	1	1	1	0.0106371
S11_17022192	11	17022192	S11_17022192	S11_17022208	CA11g04300	1	0.016	1	1	1	1	0.0106371
S11_26783440	11	26783440	S11_26783440	S11_26783589	CA11g05290	3	0.149	1	1	1	1	0.0106371
S11_34877893	11	34877893	S11_34877893	S11_34878643	CA11g06040	11	0.75	1	1	1	1	0.0106371
S11_34877893	11	34877893	S11_34877893	S11_34878688	CA11g06040	14	0.795	1	1	1	1	0.0106371
S11_34877893	11	34877893	S11_34877893	S11_34878691	CA11g06040	15	0.798	1	1	1	1	0.0106371
S11_34877903	11	34877903	S11_34877903	S11_34878643	CA11g06040	10	0.74	1	1	1	1	0.0106371
S11_34877903	11	34877903	S11_34877903	S11_34878688	CA11g06040	13	0.785	1	1	1	1	0.0106371
S11_34877903	11	34877903	S11_34877903	S11_34878691	CA11g06040	14	0.788	1	1	1	1	0.0106371
S11_34877935	11	34877935	S11_34877935	S11_34878643	CA11g06040	9	0.708	1	1	1	1	0.0106371
S11_34877935	11	34877935	S11_34877935	S11_34878688	CA11g06040	12	0.753	1	1	1	1	0.0106371
S11_34877935	11	34877935	S11_34877935	S11_34878691	CA11g06040	13	0.756	1	1	1	1	0.0106371
S11_34878520	11	34878520	S11_34878520	S11_34878643	CA11g06040	5	0.123	1	1	1	1	0.0106371
S11_34878520	11	34878520	S11_34878520	S11_34878688	CA11g06040	8	0.168	1	1	1	1	0.0106371
S11_34878520	11	34878520	S11_34878520	S11_34878691	CA11g06040	9	0.171	1	1	1	1	0.0106371
S11_34878541	11	34878541	S11_34878541	S11_34878643	CA11g06040	3	0.102	1	1	1	1	0.0106371
S11_34878541	11	34878541	S11_34878541	S11_34878688	CA11g06040	6	0.147	1	1	1	1	0.0106371
S11_34878541	11	34878541	S11_34878541	S11_34878691	CA11g06040	7	0.15	1	1	1	1	0.0106371
S11_34878557	11	34878557	S11_34878557	S11_34878643	CA11g06040	2	0.086	1	1	1	1	0.0106371
S11_34878557	11	34878557	S11_34878557	S11_34878688	CA11g06040	5	0.131	1	1	1	1	0.0106371
S11_34878557	11	34878557	S11_34878557	S11_34878691	CA11g06040	6	0.134	1	1	1	1	0.0106371
S11_34878643	11	34878643	S11_34878643	S11_34878688	CA11g06040	3	0.045	1	1	1	1	0.0106371
S11_34878643	11	34878643	S11_34878643	S11_34878691	CA11g06040	4	0.048	1	1	1	1	0.0106371
S11_34878688	11	34878688	S11_34878688	S11_34878691	CA11g06040	1	0.003	1	1	1	1	0.0106371
S11_39881562	11	39881562	S11_39881562	S11_39881815	CA11g06540	9	0.253	1	1	1	1	0.0308963
S11_45877899	11	45877899	S11_45877899	S11_45877923	CA11g06860	1	0.024	1	1	1	1	0.0111097
S11_46290926	11	46290926	S11_46290926	S11_46290932	CA11g06920	1	0.006	1	1	1	1	0.0111097
S11_50605176	11	50605176	S11_50605176	S11_50615543	CA11g07400	7	10.367	1	1	1	1	0.0114927
S11_50605176	11	50605176	S11_50605176	S11_50615559	CA11g07400	8	10.383	1	1	1	1	0.0114927
S11_50605188	11	50605188	S11_50605188	S11_50605197	CA11g07400	1	0.009	1	1	1	1	0.0106371
S11_66071880	11	66071880	S11_66071880	S11_66072042	CA11g08330	6	0.162	1	1	1	1	0.0106371
S11_66071880	11	66071880	S11_66071880	S11_66072066	CA11g08330	7	0.186	1	1	1	1	0.0106371
S11_66071880	11	66071880	S11_66071880	S11_66072076	CA11g08330	8	0.196	1	1	1	1	0.0106371
S11_66071880	11	66071880	S11_66071880	S11_66072081	CA11g08330	9	0.201	1	1	1	1	0.0106371
S11_66071898	11	66071898	S11_66071898	S11_66072042	CA11g08330	5	0.144	1	1	1	1	0.0106371
S11_66071898	11	66071898	S11_66071898	S11_66072066	CA11g08330	6	0.168	1	1	1	1	0.0106371
S11_66071898	11	66071898	S11_66071898	S11_66072076	CA11g08330	7	0.178	1	1	1	1	0.0106371
S11_66071898	11	66071898	S11_66071898	S11_66072081	CA11g08330	8	0.183	1	1	1	1	0.0106371
S11_66071913	11	66071913	S11_66071913	S11_66072042	CA11g08330	3	0.129	1	1	1	1	0.0106371
S11_66071913	11	66071913	S11_66071913	S11_66072066	CA11g08330	4	0.153	1	1	1	1	0.0106371
S11_66071913	11	66071913	S11_66071913	S11_66072076	CA11g08330	5	0.163	1	1	1	1	0.0106371
S11_66071913	11	66071913	S11_66071913	S11_66072081	CA11g08330	6	0.168	1	1	1	1	0.0106371
S11_73860666	11	73860666	S11_73860666	S11_73860735	CA11g08780	2	0.069	1	1	1	1	0.0106371
S11_74986571	11	74986571	S11_74986571	S11_74986593	CA11g08810	4	0.022	1	1	1	1	0.0106371
S11_74986571	11	74986571	S11_74986571	S11_74986602	CA11g08810	5	0.031	1	1	1	1	0.0106371
S11_74986593	11	74986593	S11_74986593	S11_74986602	CA11g08810	1	0.009	1	1	1	1	0.0106371
S11_76859615	11	76859615	S11_76859615	S11_76860106	CA11g08940	15	0.491	1	1	1	1	0.0131556
S11_76859615	11	76859615	S11_76859615	S11_76860121	CA11g08940	16	0.506	1	1	1	1	0.0131556
S11_76859615	11	76859615	S11_76859615	S11_76860142	CA11g08940	17	0.527	1	1	1	1	0.0131556
S11_76859615	11	76859615	S11_76859615	S11_76860154	CA11g08940	18	0.539	1	1	1	1	0.0131556
S11_76859630	11	76859630	S11_76859630	S11_76860106	CA11g08940	14	0.476	1	1	1	1	0.0131556
S11_76859630	11	76859630	S11_76859630	S11_76860121	CA11g08940	15	0.491	1	1	1	1	0.0131556
S11_76859630	11	76859630	S11_76859630	S11_76860142	CA11g08940	16	0.512	1	1	1	1	0.0131556
S11_76859630	11	76859630	S11_76859630	S11_76860154	CA11g08940	17	0.524	1	1	1	1	0.0131556
S11_76859644	11	76859644	S11_76859644	S11_76860106	CA11g08940	13	0.462	1	1	1	1	0.0131556
S11_76859644	11	76859644	S11_76859644	S11_76860121	CA11g08940	14	0.477	1	1	1	1	0.0131556
S11_76859644	11	76859644	S11_76859644	S11_76860142	CA11g08940	15	0.498	1	1	1	1	0.0131556
S11_76859644	11	76859644	S11_76859644	S11_76860154	CA11g08940	16	0.51	1	1	1	1	0.0131556
S11_76859645	11	76859645	S11_76859645	S11_76860106	CA11g08940	12	0.461	1	1	1	1	0.0131556
S11_76859645	11	76859645	S11_76859645	S11_76860121	CA11g08940	13	0.476	1	1	1	1	0.0131556
S11_76859645	11	76859645	S11_76859645	S11_76860142	CA11g08940	14	0.497	1	1	1	1	0.0131556
S11_76859645	11	76859645	S11_76859645	S11_76860154	CA11g08940	15	0.509	1	1	1	1	0.0131556
S11_76859789	11	76859789	S11_76859789	S11_76859897	CA11g08940	5	0.108	1	1	1	1	0.0106371
S11_76859827	11	76859827	S11_76859827	S11_76859897	CA11g08940	3	0.07	1	1	1	1	0.0106371
S11_76859830	11	76859830	S11_76859830	S11_76859897	CA11g08940	2	0.067	1	1	1	1	0.0106371
S11_76859897	11	76859897	S11_76859897	S11_76860346	CA11g08940	6	0.449	1	1	1	1	0.0106371
S11_83929755	11	83929755	S11_83929755	S11_83929772	CA11g09160	1	0.017	1	1	1	1	0.012498
S11_83929755	11	83929755	S11_83929755	S11_83929931	CA11g09160	2	0.176	1	1	1	1	0.0142827
S11_83929755	11	83929755	S11_83929755	S11_83929952	CA11g09160	3	0.197	1	1	1	1	0.0142827
S11_83929772	11	83929772	S11_83929772	S11_83929931	CA11g09160	1	0.159	1	1	1	1	0.0142827
S11_83929772	11	83929772	S11_83929772	S11_83929952	CA11g09160	2	0.18	1	1	1	1	0.0142827
S11_83930156	11	83930156	S11_83930156	S11_83934899	CA11g09160	3	4.743	1	1	1	1	0.0114927
S11_130262124	11	130262124	S11_130262124	S11_130263544	CA11g10400	1	1.42	1	1	1	1	0.0114927
S11_130262124	11	130262124	S11_130262124	S11_130263559	CA11g10400	2	1.435	1	1	1	1	0.0114927
S11_130262124	11	130262124	S11_130262124	S11_130263586	CA11g10400	3	1.462	1	1	1	1	0.0114927
S11_130263544	11	130263544	S11_130263544	S11_130263559	CA11g10400	1	0.015	1	1	1	1	0.0106371
S11_130263544	11	130263544	S11_130263544	S11_130263586	CA11g10400	2	0.042	1	1	1	1	0.0106371
S11_130263544	11	130263544	S11_130263544	S11_130263641	CA11g10400	3	0.097	1	1	1	1	0.0106371
S11_130263559	11	130263559	S11_130263559	S11_130263586	CA11g10400	1	0.027	1	1	1	1	0.0106371
S11_130263559	11	130263559	S11_130263559	S11_130263641	CA11g10400	2	0.082	1	1	1	1	0.0106371
S11_130263586	11	130263586	S11_130263586	S11_130263641	CA11g10400	1	0.055	1	1	1	1	0.0106371
S11_159448724	11	159448724	S11_159448724	S11_159448725	CA11g10950	1	0.001	1	1	1	1	0.0308963
S11_159452089	11	159452089	S11_159452089	S11_159452101	CA11g10950	1	0.012	1	1	1	1	0.0106371
S11_182839812	11	182839812	S11_182839812	S11_182839955	CA11g11630	3	0.143	1	1	1	1	0.0106371
S11_182839812	11	182839812	S11_182839812	S11_182839988	CA11g11630	5	0.176	1	1	1	1	0.0106371
S11_182839812	11	182839812	S11_182839812	S11_182839991	CA11g11630	6	0.179	1	1	1	1	0.0106371
S11_182839843	11	182839843	S11_182839843	S11_182839955	CA11g11630	2	0.112	1	1	1	1	0.0106371
S11_182839843	11	182839843	S11_182839843	S11_182839988	CA11g11630	4	0.145	1	1	1	1	0.0106371
S11_182839843	11	182839843	S11_182839843	S11_182839991	CA11g11630	5	0.148	1	1	1	1	0.0106371
S11_182839847	11	182839847	S11_182839847	S11_182839955	CA11g11630	1	0.108	1	1	1	1	0.0106371
S11_182839847	11	182839847	S11_182839847	S11_182839988	CA11g11630	3	0.141	1	1	1	1	0.0106371
S11_182839847	11	182839847	S11_182839847	S11_182839991	CA11g11630	4	0.144	1	1	1	1	0.0106371
S11_185835116	11	185835116	S11_185835116	S11_185835150	CA11g11750	4	0.034	1	1	1	1	0.0106371
S11_185835390	11	185835390	S11_185835390	S11_185835928	CA11g11750	7	0.538	1	1	1	1	0.0114927
S11_185835390	11	185835390	S11_185835390	S11_185835972	CA11g11750	8	0.582	1	1	1	1	0.0114927
S11_185835415	11	185835415	S11_185835415	S11_185835928	CA11g11750	5	0.513	1	1	1	1	0.0114927
S11_185835415	11	185835415	S11_185835415	S11_185835972	CA11g11750	6	0.557	1	1	1	1	0.0114927
S11_185835914	11	185835914	S11_185835914	S11_185835915	CA11g11750	1	0.001	1	1	1	1	0.0429239
S11_185835928	11	185835928	S11_185835928	S11_185835972	CA11g11750	1	0.044	1	1	1	1	0.0111097
S11_187792617	11	187792617	S11_187792617	S11_187792680	CA11g11870	6	0.063	1	1	1	1	0.0106371
S11_187792617	11	187792617	S11_187792617	S11_187792683	CA11g11870	7	0.066	1	1	1	1	0.0106371
S11_187792617	11	187792617	S11_187792617	S11_187792728	CA11g11870	9	0.111	1	1	1	1	0.0106371
S11_187792640	11	187792640	S11_187792640	S11_187792680	CA11g11870	2	0.04	1	1	1	1	0.0106371
S11_187792640	11	187792640	S11_187792640	S11_187792683	CA11g11870	3	0.043	1	1	1	1	0.0106371
S11_187792640	11	187792640	S11_187792640	S11_187792728	CA11g11870	5	0.088	1	1	1	1	0.0106371
S11_187792643	11	187792643	S11_187792643	S11_187792680	CA11g11870	1	0.037	1	1	1	1	0.0106371
S11_187792643	11	187792643	S11_187792643	S11_187792683	CA11g11870	2	0.04	1	1	1	1	0.0106371
S11_187792643	11	187792643	S11_187792643	S11_187792728	CA11g11870	4	0.085	1	1	1	1	0.0106371
S11_214418335	11	214418335	S11_214418335	S11_214418404	CA11g12970	4	0.069	1	1	1	1	0.0106371
S11_214418335	11	214418335	S11_214418335	S11_214418407	CA11g12970	5	0.072	1	1	1	1	0.0106371
S11_214418335	11	214418335	S11_214418335	S11_214418428	CA11g12970	6	0.093	1	1	1	1	0.0106371
S11_214418335	11	214418335	S11_214418335	S11_214418434	CA11g12970	7	0.099	1	1	1	1	0.0106371
S11_214418338	11	214418338	S11_214418338	S11_214418404	CA11g12970	3	0.066	1	1	1	1	0.0106371
S11_214418338	11	214418338	S11_214418338	S11_214418407	CA11g12970	4	0.069	1	1	1	1	0.0106371
S11_214418338	11	214418338	S11_214418338	S11_214418428	CA11g12970	5	0.09	1	1	1	1	0.0106371
S11_214418338	11	214418338	S11_214418338	S11_214418434	CA11g12970	6	0.096	1	1	1	1	0.0106371
S11_214418374	11	214418374	S11_214418374	S11_214418404	CA11g12970	2	0.03	1	1	1	1	0.0106371
S11_214418374	11	214418374	S11_214418374	S11_214418407	CA11g12970	3	0.033	1	1	1	1	0.0106371
S11_214418374	11	214418374	S11_214418374	S11_214418428	CA11g12970	4	0.054	1	1	1	1	0.0106371
S11_214418374	11	214418374	S11_214418374	S11_214418434	CA11g12970	5	0.06	1	1	1	1	0.0106371
S11_214418386	11	214418386	S11_214418386	S11_214418404	CA11g12970	1	0.018	1	1	1	1	0.0106371
S11_214418386	11	214418386	S11_214418386	S11_214418407	CA11g12970	2	0.021	1	1	1	1	0.0106371
S11_214418386	11	214418386	S11_214418386	S11_214418428	CA11g12970	3	0.042	1	1	1	1	0.0106371
S11_214418386	11	214418386	S11_214418386	S11_214418434	CA11g12970	4	0.048	1	1	1	1	0.0106371
S11_236876001	11	236876001	S11_236876001	S11_236876084	CA11g14680	5	0.083	1	1	1	1	0.0111097
S11_236876009	11	236876009	S11_236876009	S11_236876084	CA11g14680	4	0.075	1	1	1	1	0.0111097
S11_236876016	11	236876016	S11_236876016	S11_236876084	CA11g14680	3	0.068	1	1	1	1	0.0111097
S11_236876028	11	236876028	S11_236876028	S11_236876084	CA11g14680	2	0.056	1	1	1	1	0.0111097
S11_243169573	11	243169573	S11_243169573	S11_243169739	CA11g15230	5	0.166	1	1	1	1	0.0111097
S11_243169573	11	243169573	S11_243169573	S11_243169882	CA11g15230	6	0.309	1	1	1	1	0.0111097
S11_243169698	11	243169698	S11_243169698	S11_243169739	CA11g15230	1	0.041	1	1	1	1	0.0106371
S11_243169698	11	243169698	S11_243169698	S11_243169882	CA11g15230	2	0.184	1	1	1	1	0.0106371
S11_243597693	11	243597693	S11_243597693	S11_243597778	CA11g15270	4	0.085	1	1	1	1	0.0114927
S11_243597776	11	243597776	S11_243597776	S11_243597778	CA11g15270	2	0.002	1	1	1	1	0.0111097
S11_243597777	11	243597777	S11_243597777	S11_243597778	CA11g15270	1	0.001	1	1	1	1	0.0111097
S11_243834232	11	243834232	S11_243834232	S11_243834381	CA11g15330	3	0.149	1	1	1	1	0.0114927
S11_243834232	11	243834232	S11_243834232	S11_243834412	CA11g15330	4	0.18	1	1	1	1	0.0114927
S11_243834261	11	243834261	S11_243834261	S11_243834381	CA11g15330	2	0.12	1	1	1	1	0.0114927
S11_243834261	11	243834261	S11_243834261	S11_243834412	CA11g15330	3	0.151	1	1	1	1	0.0114927
S11_243834265	11	243834265	S11_243834265	S11_243834381	CA11g15330	1	0.116	1	1	1	1	0.0114927
S11_243834265	11	243834265	S11_243834265	S11_243834412	CA11g15330	2	0.147	1	1	1	1	0.0114927
S11_244278861	11	244278861	S11_244278861	S11_244279013	CA11g15420	1	0.152	1	1	1	1	0.0111097
S11_244278861	11	244278861	S11_244278861	S11_244279116	CA11g15420	2	0.255	1	1	1	1	0.0111097
S11_245077850	11	245077850	S11_245077850	S11_245077895	CA11g15500	3	0.045	1	1	1	1	0.0111097
S11_248229342	11	248229342	S11_248229342	S11_248229379	CA11g16300	3	0.037	1	1	1	1	0.0308963
S11_250081133	11	250081133	S11_250081133	S11_250081174	CA11g16960	3	0.041	1	1	1	1	0.012498
S11_257612555	11	257612555	S11_257612555	S11_257614835	CA11g19850	4	2.28	1	1	1	1	0.0114927
S11_258237326	11	258237326	S11_258237326	S11_258237374	CA11g20320	1	0.048	1	1	1	1	0.0308963
S11_258259808	11	258259808	S11_258259808	S11_258260854	CA11g20350	5	1.046	1	1	1	1	0.0106371
S11_258259808	11	258259808	S11_258259808	S11_258260869	CA11g20350	8	1.061	1	1	1	1	0.0106371
S11_258259808	11	258259808	S11_258259808	S11_258260875	CA11g20350	9	1.067	1	1	1	1	0.0106371
S11_258259808	11	258259808	S11_258259808	S11_258260932	CA11g20350	10	1.124	1	1	1	1	0.0106371
S11_258259808	11	258259808	S11_258259808	S11_258260947	CA11g20350	12	1.139	1	1	1	1	0.0106371
S11_258259808	11	258259808	S11_258259808	S11_258260952	CA11g20350	13	1.144	1	1	1	1	0.0106371
S11_258259808	11	258259808	S11_258259808	S11_258260963	CA11g20350	14	1.155	1	1	1	1	0.0106371
S11_258259809	11	258259809	S11_258259809	S11_258260867	CA11g20350	6	1.058	1	1	1	1	0.0106371
S11_258259809	11	258259809	S11_258259809	S11_258260935	CA11g20350	10	1.126	1	1	1	1	0.0106371
S11_258259835	11	258259835	S11_258259835	S11_258260854	CA11g20350	3	1.019	1	1	1	1	0.0106371
S11_258259835	11	258259835	S11_258259835	S11_258260869	CA11g20350	6	1.034	1	1	1	1	0.0106371
S11_258259835	11	258259835	S11_258259835	S11_258260875	CA11g20350	7	1.04	1	1	1	1	0.0106371
S11_258259835	11	258259835	S11_258259835	S11_258260932	CA11g20350	8	1.097	1	1	1	1	0.0106371
S11_258259835	11	258259835	S11_258259835	S11_258260947	CA11g20350	10	1.112	1	1	1	1	0.0106371
S11_258259835	11	258259835	S11_258259835	S11_258260952	CA11g20350	11	1.117	1	1	1	1	0.0106371
S11_258259835	11	258259835	S11_258259835	S11_258260963	CA11g20350	12	1.128	1	1	1	1	0.0106371
S11_258259844	11	258259844	S11_258259844	S11_258260867	CA11g20350	4	1.023	1	1	1	1	0.0106371
S11_258259844	11	258259844	S11_258259844	S11_258260935	CA11g20350	8	1.091	1	1	1	1	0.0106371
S11_258260854	11	258260854	S11_258260854	S11_258260869	CA11g20350	3	0.015	1	1	1	1	0.0106371
S11_258260854	11	258260854	S11_258260854	S11_258260875	CA11g20350	4	0.021	1	1	1	1	0.0106371
S11_258260869	11	258260869	S11_258260869	S11_258260875	CA11g20350	1	0.006	1	1	1	1	0.0106371
S11_258260932	11	258260932	S11_258260932	S11_258260947	CA11g20350	2	0.015	1	1	1	1	0.0106371
S11_258260932	11	258260932	S11_258260932	S11_258260952	CA11g20350	3	0.02	1	1	1	1	0.0106371
S11_258260932	11	258260932	S11_258260932	S11_258260963	CA11g20350	4	0.031	1	1	1	1	0.0106371
S11_258260947	11	258260947	S11_258260947	S11_258260952	CA11g20350	1	0.005	1	1	1	1	0.0106371
S11_258260947	11	258260947	S11_258260947	S11_258260963	CA11g20350	2	0.016	1	1	1	1	0.0106371
S11_258260952	11	258260952	S11_258260952	S11_258260963	CA11g20350	1	0.011	1	1	1	1	0.0106371
S11_3936988	11	3936988	S11_3936988	S11_3937147	CA11g01740	1	0.159	1	1	1	1	0.0113621
S11_5316260	11	5316260	S11_5316260	S11_5317571	CA11g02080	2	1.311	1	1	1	1	0.0113621
S11_5316260	11	5316260	S11_5316260	S11_5317576	CA11g02080	3	1.316	1	1	1	1	0.0113621
S11_5317571	11	5317571	S11_5317571	S11_5317576	CA11g02080	1	0.005	1	1	1	1	0.0113621
S11_6799807	11	6799807	S11_6799807	S11_6799832	CA11g02420	1	0.025	1	1	1	1	0.0113621
S11_6799807	11	6799807	S11_6799807	S11_6799833	CA11g02420	2	0.026	1	1	1	1	0.0113621
S11_6799807	11	6799807	S11_6799807	S11_6799856	CA11g02420	3	0.049	1	1	1	1	0.0113621
S11_6799832	11	6799832	S11_6799832	S11_6799833	CA11g02420	1	0.001	1	1	1	1	0.0113621
S11_6799832	11	6799832	S11_6799832	S11_6799856	CA11g02420	2	0.024	1	1	1	1	0.0113621
S11_6799833	11	6799833	S11_6799833	S11_6799856	CA11g02420	1	0.023	1	1	1	1	0.0113621
S11_13326913	11	13326913	S11_13326913	S11_13326917	CA11g03750	1	0.004	1	1	1	1	0.140224
S11_50615543	11	50615543	S11_50615543	S11_50615559	CA11g07400	1	0.016	1	1	1	1	0.0113621
S11_130262124	11	130262124	S11_130262124	S11_130263641	CA11g10400	4	1.517	1	1	1	1	0.0113621
S11_180383723	11	180383723	S11_180383723	S11_180383978	CA11g11560	6	0.255	1	1	1	1	0.0344388
S11_180563394	11	180563394	S11_180563394	S11_180563395	CA11g11580	1	0.001	1	1	1	1	0.0113621
S11_243597693	11	243597693	S11_243597693	S11_243597776	CA11g15270	2	0.083	1	1	1	1	0.0113621
S11_243597693	11	243597693	S11_243597693	S11_243597777	CA11g15270	3	0.084	1	1	1	1	0.0113621
S11_209118	11	209118	S11_209118	S11_209120	CA11g00090	1	0.002	1	1	1	1	0.173175
S11_209118	11	209118	S11_209118	S11_209122	CA11g00090	2	0.004	1	1	1	1	0.174526
S11_209120	11	209120	S11_209120	S11_209122	CA11g00090	1	0.002	1	1	1	1	0.174526
S11_250992614	11	250992614	S11_250992614	S11_250992615	CA11g17290	1	0.001	1	1	1	1	0.186055
S11_250992614	11	250992614	S11_250992614	S11_250992617	CA11g17290	3	0.003	1	1	1	1	0.186055
S11_250992615	11	250992615	S11_250992615	S11_250992617	CA11g17290	2	0.002	1	1	1	1	0.186055
S11_257612523	11	257612523	S11_257612523	S11_257612543	CA11g19850	1	0.02	1	1	1	1	0.0519261
S11_257395584	11	257395584	S11_257395584	S11_257395593	CA11g19730	1	0.009	1	1	1	1	0.0208239
S11_250096545	11	250096545	S11_250096545	S11_250096554	CA11g17000	1	0.009	1	1	1	1	0.14124
S11_250096545	11	250096545	S11_250096545	S11_250096555	CA11g17000	2	0.01	1	1	1	1	0.14124
S11_250096554	11	250096554	S11_250096554	S11_250096555	CA11g17000	1	0.001	1	1	1	1	0.14124
S11_250079621	11	250079621	S11_250079621	S11_250079647	CA11g16950	1	0.026	1	1	1	1	0.190131
S11_257547244	11	257547244	S11_257547244	S11_257547786	CA11g19790	4	0.542	1	1	1	1	0.173564
S11_188315778	11	188315778	S11_188315778	S11_188315790	CA11g11950	1	0.012	1	1	1	1	0.0267178
S11_211919748	11	211919748	S11_211919748	S11_211919750	CA11g12730	1	0.002	1	1	1	1	0.0550871
S11_257653511	11	257653511	S11_257653511	S11_257653520	CA11g19900	1	0.009	0.978912	1	0.988974	1	0.245574
S11_39881704	11	39881704	S11_39881704	S11_39881765	CA11g06540	4	0.061	0.976675	1	0.988244	1	0.22404
S11_111440181	11	111440181	S11_111440181	S11_111440233	CA11g09960	3	0.052	0.975124	1	0.987471	1	0.207618
S11_13326763	11	13326763	S11_13326763	S11_13326913	CA11g03750	2	0.15	0.957035	1	0.978842	1	0.140796
S11_13326763	11	13326763	S11_13326763	S11_13326917	CA11g03750	3	0.154	0.957035	1	0.978842	1	0.140796
S11_243597512	11	243597512	S11_243597512	S11_243597776	CA11g15270	4	0.264	0.945355	1	1	1	0
S11_243597512	11	243597512	S11_243597512	S11_243597777	CA11g15270	5	0.265	0.945355	1	1	1	0
S11_243597546	11	243597546	S11_243597546	S11_243597776	CA11g15270	3	0.23	0.945355	1	1	1	0
S11_243597546	11	243597546	S11_243597546	S11_243597777	CA11g15270	4	0.231	0.945355	1	1	1	0
S11_243597512	11	243597512	S11_243597512	S11_243597778	CA11g15270	6	0.266	0.944869	1	1	1	0
S11_243597546	11	243597546	S11_243597546	S11_243597778	CA11g15270	5	0.232	0.944869	1	1	1	0
S11_7654675	11	7654675	S11_7654675	S11_7654705	CA11g02540	1	0.03	0.940796	1	0.939895	0.999521	0.198538
S11_250079621	11	250079621	S11_250079621	S11_250079838	CA11g16950	2	0.217	0.937504	0.968248	0.967482	0.983607	0.184426
S11_250079647	11	250079647	S11_250079647	S11_250079838	CA11g16950	1	0.191	0.937504	0.968248	0.967482	0.983607	0.184426
S11_257622520	11	257622520	S11_257622520	S11_257624043	CA11g19860	1	1.523	0.920873	0.972644	0.957899	0.992005	0.229762
S11_3997315	11	3997315	S11_3997315	S11_3997348	CA11g01780	2	0.033	0.900658	1	1	1	0
S11_5307081	11	5307081	S11_5307081	S11_5307308	CA11g02070	3	0.227	0.897115	1	1	1	0
S11_5307081	11	5307081	S11_5307081	S11_5307309	CA11g02070	4	0.228	0.897115	1	1	1	0
S11_5307081	11	5307081	S11_5307081	S11_5307357	CA11g02070	5	0.276	0.897115	1	1	1	0
S11_5307081	11	5307081	S11_5307081	S11_5307389	CA11g02070	7	0.308	0.897115	1	1	1	0
S11_12869858	11	12869858	S11_12869858	S11_12870729	CA11g03600	1	0.871	0.895998	0.972372	0.947377	0.999863	0.220672
S11_202383236	11	202383236	S11_202383236	S11_202383611	CA11g12330	2	0.375	0.895237	1	1	1	0
S11_243597512	11	243597512	S11_243597512	S11_243597546	CA11g15270	1	0.034	0.865776	0.999771	1	1	0
S11_235913551	11	235913551	S11_235913551	S11_235913575	CA11g14540	1	0.024	0.842922	1	0.842922	1	0.124797
S11_257203177	11	257203177	S11_257203177	S11_257203196	CA11g19640	1	0.019	0.828828	0.999999	0.824074	0.997128	0.0254116
S11_257547742	11	257547742	S11_257547742	S11_257547778	CA11g19790	1	0.036	0.795237	1	0.90447	1	0.0240806
S11_250684640	11	250684640	S11_250684640	S11_250684642	CA11g17210	1	0.002	0.78487	1	0.789253	1	-0.22112
S11_257901100	11	257901100	S11_257901100	S11_257901131	CA11g20110	1	0.031	0.777874	1	0.785551	1	0.18631
S11_257533821	11	257533821	S11_257533821	S11_257533852	CA11g19770	2	0.031	0.76835	1	0.753934	0.990575	0.0382046
S11_159448753	11	159448753	S11_159448753	S11_159448941	CA11g10950	5	0.188	0.736371	0.965487	1	1	0
S11_4563805	11	4563805	S11_4563805	S11_4563882	CA11g01880	1	0.077	0.712517	0.941526	1	1	0
S11_10656046	11	10656046	S11_10656046	S11_10658683	CA11g03170	3	2.637	0.663121	1	0.798306	1	0.0113672
S11_10658683	11	10658683	S11_10658683	S11_10658716	CA11g03170	1	0.033	0.663121	1	0.798306	1	0.0113672
S11_10658683	11	10658683	S11_10658683	S11_10658719	CA11g03170	2	0.036	0.663121	1	0.798306	1	0.0113672
S11_111440162	11	111440162	S11_111440162	S11_111440207	CA11g09960	2	0.045	0.663121	1	0.798306	1	0.0113672
S11_111440162	11	111440162	S11_111440162	S11_111440213	CA11g09960	3	0.051	0.663121	1	0.798306	1	0.0113672
S11_186473497	11	186473497	S11_186473497	S11_186475175	CA11g11830	16	1.678	0.663121	1	0.798306	1	0.0113672
S11_186473502	11	186473502	S11_186473502	S11_186475175	CA11g11830	15	1.673	0.663121	1	0.798306	1	0.0113672
S11_186473520	11	186473520	S11_186473520	S11_186475175	CA11g11830	14	1.655	0.663121	1	0.798306	1	0.0113672
S11_186473624	11	186473624	S11_186473624	S11_186475175	CA11g11830	13	1.551	0.663121	1	0.798306	1	0.0113672
S11_186473893	11	186473893	S11_186473893	S11_186475175	CA11g11830	5	1.282	0.663082	1	0.798288	1	0.0114864
S11_186473929	11	186473929	S11_186473929	S11_186475175	CA11g11830	4	1.246	0.663082	1	0.798288	1	0.0114864
S11_186473942	11	186473942	S11_186473942	S11_186475175	CA11g11830	3	1.233	0.663082	1	0.798288	1	0.0114864
S11_176329317	11	176329317	S11_176329317	S11_176329351	CA11g11410	1	0.034	0.663082	1	0.65942	0.997235	0.0104396
S11_144379	11	144379	S11_144379	S11_144536	CA11g00040	2	0.157	0.663043	1	0.798269	1	0.011608
S11_82948860	11	82948860	S11_82948860	S11_82949391	CA11g09120	13	0.531	0.663004	1	0.798251	1	0.0117323
S11_82948954	11	82948954	S11_82948954	S11_82949391	CA11g09120	11	0.437	0.663004	1	0.798251	1	0.0117323
S11_236875910	11	236875910	S11_236875910	S11_236876208	CA11g14680	12	0.298	0.662921	1	0.798211	1	0.0119891
S11_236875921	11	236875921	S11_236875921	S11_236876208	CA11g14680	11	0.287	0.662921	1	0.798211	1	0.0119891
S11_236875932	11	236875932	S11_236875932	S11_236876208	CA11g14680	9	0.276	0.662921	1	0.798211	1	0.0119891
S11_236876001	11	236876001	S11_236876001	S11_236876208	CA11g14680	6	0.207	0.662921	1	0.798211	1	0.0119891
S11_236876009	11	236876009	S11_236876009	S11_236876208	CA11g14680	5	0.199	0.662921	1	0.798211	1	0.0119891
S11_236876016	11	236876016	S11_236876016	S11_236876208	CA11g14680	4	0.192	0.662921	1	0.798211	1	0.0119891
S11_236876028	11	236876028	S11_236876028	S11_236876208	CA11g14680	3	0.18	0.662921	1	0.798211	1	0.0119891
S11_82948790	11	82948790	S11_82948790	S11_82949391	CA11g09120	15	0.601	0.662879	1	0.798191	1	0.0121217
S11_10656892	11	10656892	S11_10656892	S11_10659622	CA11g03170	6	2.73	0.662835	1	0.798171	1	0.0122573
S11_236876084	11	236876084	S11_236876084	S11_236876208	CA11g14680	1	0.124	0.662745	1	0.798128	1	0.0125378
S11_208676	11	208676	S11_208676	S11_208994	CA11g00090	2	0.318	0.662162	1	0.797851	1	0.0143431
S11_39881562	11	39881562	S11_39881562	S11_39881758	CA11g06540	7	0.196	0.65942	1	0.65942	1	0.0205976
S11_39881758	11	39881758	S11_39881758	S11_39881815	CA11g06540	2	0.057	0.65942	1	0.65942	1	0.0205976
S11_159448608	11	159448608	S11_159448608	S11_159448724	CA11g10950	4	0.116	0.65942	1	0.65942	1	0.0205976
S11_159448608	11	159448608	S11_159448608	S11_159448725	CA11g10950	5	0.117	0.65942	1	0.65942	1	0.0205976
S11_159448724	11	159448724	S11_159448724	S11_159448895	CA11g10950	8	0.171	0.65942	1	0.65942	1	0.0205976
S11_159448724	11	159448724	S11_159448724	S11_159448932	CA11g10950	9	0.208	0.65942	1	0.65942	1	0.0205976
S11_159448725	11	159448725	S11_159448725	S11_159448895	CA11g10950	7	0.17	0.65942	1	0.65942	1	0.0205976
S11_159448725	11	159448725	S11_159448725	S11_159448932	CA11g10950	8	0.207	0.65942	1	0.65942	1	0.0205976
S11_248229342	11	248229342	S11_248229342	S11_248229355	CA11g16300	1	0.013	0.65942	1	0.65942	1	0.0205976
S11_248229355	11	248229355	S11_248229355	S11_248229379	CA11g16300	2	0.024	0.65942	1	0.65942	1	0.0205976
S11_110437456	11	110437456	S11_110437456	S11_110437623	CA11g09950	4	0.167	0.659341	1	0.659341	1	0.0208117
S11_258260851	11	258260851	S11_258260851	S11_258261083	CA11g20350	13	0.232	0.659259	1	0.659259	1	0.0210302
S11_258261083	11	258261083	S11_258261083	S11_258261145	CA11g20350	2	0.062	0.659091	1	0.659091	1	0.0214815
S11_243597693	11	243597693	S11_243597693	S11_243597738	CA11g15270	1	0.045	0.659004	1	0.659004	1	0.0217144
S11_185835140	11	185835140	S11_185835140	S11_185835914	CA11g11750	10	0.774	0.658915	1	0.658915	1	0.0219525
S11_185835140	11	185835140	S11_185835140	S11_185835915	CA11g11750	11	0.775	0.658915	1	0.658915	1	0.0219525
S11_39883388	11	39883388	S11_39883388	S11_39883389	CA11g06540	1	0.001	0.630172	0.933461	0.620326	0.926139	0.0780617
S11_243597512	11	243597512	S11_243597512	S11_243597693	CA11g15270	2	0.181	0.608677	1	1	1	0
S11_243597546	11	243597546	S11_243597546	S11_243597693	CA11g15270	1	0.147	0.608677	1	1	1	0
S11_10715289	11	10715289	S11_10715289	S11_10715308	CA11g03190	1	0.019	0.568739	1	0.591412	1	0.122913
S11_176329517	11	176329517	S11_176329517	S11_176329533	CA11g11410	3	0.016	0.552779	0.999999	0.539358	0.987785	0.0519548
S11_236713150	11	236713150	S11_236713150	S11_236713224	CA11g14630	4	0.074	0.5497	0.999999	0.541784	0.992773	0.0902495
S11_257205160	11	257205160	S11_257205160	S11_257205184	CA11g19650	5	0.024	0.515341	0.859853	0.0447093	0.253265	-0.0523733
S11_243597504	11	243597504	S11_243597504	S11_243597776	CA11g15270	5	0.272	0.497207	1	1	1	0.00779124
S11_243597504	11	243597504	S11_243597504	S11_243597777	CA11g15270	6	0.273	0.497207	1	1	1	0.00779124
S11_243597504	11	243597504	S11_243597504	S11_243597778	CA11g15270	7	0.274	0.497175	1	1	1	0.00787804

## Sheet: Table S7
List of genes under high linkage disequilibrium (LD) and located in the sweep region of chromosome 11
Gene	Location (+/-)	Annotation/Function	Biological process
CA11g06020	34758143..34760528 (-)	Glutathione S-transferase U17	Glutathione metabolic process
CA11g06040	34875386..34878847 (+)	HIPL1 protein	Carbohydrate metabolic
CA11g06070	34913829..34915638 (-)	UPF0481 protein	-
CA11g06460	39151043..39153318 (+)	Unknown function	-
CA11g06540	39881210..39883737 (-)	Formin-like protein	Cell morphogenesis/cytoskeleton
CA11g06710	43239157..43248776 (-)	Actin-related protein 2/3 complex subunit 1	Actin filament organization
CA11g06790	45468568..45476919 (-)	Unknown function	-
CA11g07400	50600975..50618234 (+)	AP-1 complex subunit gamma-1	Intracellular protein transport
CA11g08000	59344469..59348191 (-)	Endo-1,4-beta-glucanase	Cell separation after cytokinesis
CA11g08030	59683648..59686913 (-)	Kinase	ATP binding/kinase activity
CA11g08230	64417746..64418279 (+)	RNA-binding protein 25	RNA splicing/apoptotic process
CA11g08240	64420420..64425998 (+)	RNA-binding protein	Multiple RNA processing
CA11g08330	66068827..66074559 (-)	DNA binding protein	Replication/transcription
CA11g08620	70342191..70348221 (+)	Actin-related protein 3	Actin filament organization
CA11g08940	76858363..76860722 (-)	RCC1 and BTB domain-containing protein	Positive regulation of GTPase activity
CA11g09120	82948535..82949503 (+)	Nucleic acid binding protein	Transcription/posttranscriptional processing
CA11g09150	83592202..83596986 (+)	Multidrug resistance protein ABC transporter	Response to starvation/pathogenesis
CA11g09160	83929656..83935282 (+)	Ankyrin-like protein	Molecular architecture for proteins
CA11g09950	110436037..110437875 (-)	Endo-beta-1,4-glucanase	Cellulose catabolic process
CA11g09960	111428817..111440345 (+)	Heavy metal ATPase	Cations transport
CA11g09970	111465422..111470890 (-)	Flavonol synthase/flavanone 3-hydroxylase	Flavonoid biosynthesis/auxin response
CA11g10040	114692750..114697044 (-)	Unknown function	-
CA11g10250	122165097..122167121 (-)	Pentatricopeptide repeat-containing protein	RNA/nucleotide binding/RNA processing
CA11g10610	139406677..139413058 (+)	Histidine kinase 3B	Phosphorelay sensor kinase activity
CA11g10930	156234966..156248779 (-)	Calmodulin-binding transcription activator	Regulation of transcription
CA11g10950	159448226..159458190 (-)	ATP binding protein	Cellular metabolic processes
CA11g11380	176088572..176090004 (+)	Myosin-10	Actin cytoskeleton organization/ cell movement
CA11g11410	176329248..176329769 (+)	ATP-binding protein	Cellular metabolic processes
CA11g11560	180382332..180385376 (-)	Pentatricopeptide repeat-containing protein	RNA/nucleotide binding/RNA processing
CA11g11600	182661737..182665324 (-)	DUF246 domain-containing protein At1g04910	-
CA11g11630	182837700..182840503 (-)	MAP kinase phosphatase	MAP cascade/immune system / protein dephosphorylation
CA11g11750	185835103..185842744 (-)	Spotted leaf protein	Involving protein degradation
CA11g11830	186472609..186475232 (+)	Hop-interacting protein THI033	Zinc ion binding
CA11g11870	187785405..187797053 (-)	Xanthine dehydrogenase	Xanthine catabolic process
CA11g11960	188424467..188427338 (+)	TGACG-sequence-specific DNA-binding protein TGA-2.1	Transcription
CA11g12620	208526302..208529668 (+)	LIGULELESS1 protein	Multicellular development

## Sheet: Table S8
Haplotype blocks across the genome
Markers	Block #
S1_175977293	1
S1_175981829	1
S1_177157577	2
S1_177161768	2
S1_178004321	3
S1_178004338	3
S1_178004343	3
S1_178488660	4
S1_178493508	4
S1_178496617	4
S1_178711711	5
S1_178711712	5
S1_179386187	6
S1_179386195	6
S1_179386214	6
S1_25482255	7
S1_25482282	7
S1_9341917	8
S1_9344921	8
S1_9344996	9
S1_9346845	9
S1_9479933	10
S1_9479941	10
S1_9686580	11
S1_9686602	11
S1_9690301	11
S1_9690316	11
S1_9690530	11
S1_9704589	11
S1_9712126	11
S1_9713009	11
S1_9752959	12
S1_9759078	12
S1_9964030	13
S1_9964132	13
S1_9969039	13
S1_9969041	13
S1_9969426	13
S1_9970053	13
S1_9970076	13
S1_9972158	13
S1_9972220	13
S1_9972225	13
S1_9985042	13
S1_9985072	13
S1_267795409	14
S1_267795427	14
S1_267795428	14
S1_267795430	14
S1_218510409	15
S1_218858734	15
S1_190372356	16
S1_190373559	16
S1_10793676	17
S1_10700211	17
S1_59285470	18
S1_59285513	18
S1_59417009	19
S1_59417033	19
S1_59417084	20
S1_59417132	20
S1_59419870	21
S1_59420431	21
S1_59425192	22
S1_59434661	22
S1_59653501	23
S1_59653543	23
S1_59653691	23
S1_270918355	24
S1_270918323	24
S1_41482269	25
S1_41505202	25
S1_219507182	26
S1_219507165	26
S1_214409512	27
S1_214815245	27
S1_215045987	27
S1_215046019	27
S1_217655592	28
S1_217666801	28
S1_217666826	28
S1_217666852	28
S1_217666904	28
S1_217698837	28
S1_217803840	29
S1_217803841	29
S1_218021069	30
S1_218031129	30
S1_10850871	31
S1_10850865	31
S1_7739785	32
S1_7739786	32
S1_7739787	32
S1_7739788	32
S1_7740050	32
S1_263412425	33
S1_263414379	33
S1_263501027	34
S1_263501032	34
S1_263503541	35
S1_263503567	35
S1_263555359	36
S1_263555382	36
S1_254304670	37
S1_254304755	37
S1_253724398	38
S1_253664471	38
S1_253664010	38
S1_253663995	38
S1_253663850	38
S1_253655627	38
S1_253319519	38
S1_253061297	38
S1_252958664	38
S1_251653638	39
S1_251653610	39
S1_249959763	40
S1_249959660	40
S1_156104380	41
S1_156104389	41
S1_156456867	42
S1_156460040	42
S1_156514436	43
S1_156514512	43
S1_156516763	43
S1_156562123	44
S1_156573655	44
S1_156573846	44
S1_269419342	45
S1_269419310	45
S1_119583905	46
S1_119584115	46
S1_120728700	47
S1_121006674	47
S1_121009028	47
S1_121009084	47
S1_121070177	47
S1_121327711	47
S1_122313802	47
S1_122314198	47
S1_122474219	47
S1_124519005	47
S1_125663457	48
S1_125663465	48
S1_125663515	49
S1_125663517	49
S1_127140664	50
S1_127297344	50
S1_241780840	51
S1_241791382	51
S1_14645765	52
S1_14645775	52
S1_213680660	53
S1_213680668	53
S1_213680690	53
S1_213680703	53
S1_38658261	54
S1_38658247	54
S1_47294533	55
S1_47360041	55
S1_48235827	56
S1_48235921	56
S1_48238780	56
S1_48315918	57
S1_48318507	57
S1_74353071	58
S1_74353075	58
S1_87698133	59
S1_88842261	59
S1_89627142	59
S1_89627165	59
S1_157607212	60
S1_157608004	60
S1_157615623	60
S1_157700622	61
S1_157700688	61
S1_157960552	62
S1_157960607	62
S1_157961200	62
S1_157961898	62
S1_157961900	62
S1_157961927	62
S1_158447800	63
S1_158452784	63
S1_158452996	63
S1_158453070	63
S1_158573103	64
S1_158662979	64
S1_158663158	64
S1_158663244	64
S1_158663246	64
S1_158752619	65
S1_158755345	65
S1_159318492	66
S1_159319769	66
S1_159423383	67
S1_159521779	67
S1_159594541	68
S1_159594812	68
S1_159595010	68
S1_159604354	68
S1_159796237	69
S1_159796288	69
S1_159796303	69
S1_160219850	70
S1_160219856	70
S1_160219869	70
S1_160219880	70
S1_160335507	71
S1_160335510	71
S1_161127926	72
S1_161128060	72
S1_169944979	73
S1_169944560	73
S1_169614502	74
S1_169612907	74
S1_200575324	75
S1_200575332	75
S1_200843580	75
S1_201558090	76
S1_201558177	76
S1_201558360	76
S1_201558364	76
S1_201664629	76
S1_116046437	77
S1_116982331	77
S1_118110095	77
S1_118110103	77
S1_118110122	77
S1_118222801	77
S1_118222833	77
S1_31111907	78
S1_31111896	78
S1_31031498	79
S1_31031371	79
S1_30910200	80
S1_30847895	80
S1_30215027	81
S1_29810217	81
S1_29810193	81
S1_29810079	81
S1_29750711	81
S1_29727459	81
S1_29727269	81
S1_69503549	82
S1_69503550	82
S1_69521441	82
S1_69527299	82
S1_69573081	82
S1_69574437	82
S1_69585703	82
S1_70651836	82
S1_70651923	82
S1_70719704	82
S1_70739273	82
S1_70739318	82
S1_71407703	82
S1_71407741	82
S1_72106265	82
S1_72106280	82
S1_72726022	82
S1_72726075	82
S1_72762641	82
S1_161568479	83
S1_161570208	83
S1_161570212	83
S1_162107586	84
S1_162107604	84
S1_162355473	85
S1_162355545	85
S1_162375529	85
S1_163313418	86
S1_163358586	86
S1_163475812	86
S1_163548936	87
S1_163554211	87
S1_163659214	88
S1_163659323	88
S1_163659378	88
S1_163778939	88
S1_163778950	88
S1_163784160	88
S1_163898062	88
S1_163898603	88
S1_163898700	88
S1_164045584	88
S1_164045632	88
S1_164045663	88
S1_164101664	88
S1_164692197	89
S1_164753104	89
S1_164753153	89
S1_243760298	90
S1_243838251	90
S1_247524181	91
S1_247525518	91
S1_247525789	91
S1_248060321	92
S1_248060330	92
S1_248414712	93
S1_248817839	93
S1_248817931	93
S1_248818119	93
S1_248818135	93
S1_210408721	94
S1_210509756	94
S1_210854065	95
S1_210854120	95
S1_211300674	96
S1_211300675	96
S1_95478537	97
S1_96271118	97
S1_96271217	97
S1_96271272	97
S1_96273141	97
S1_96273238	97
S1_96395891	97
S1_96861177	97
S1_96861227	97
S1_97108509	98
S1_97108560	98
S1_97108563	98
S1_97108564	98
S1_97619618	99
S1_97619631	99
S1_110662324	100
S1_110717486	100
S1_112211329	100
S1_112211432	100
S1_130545911	101
S1_130551656	101
S1_130913372	102
S1_130913560	102
S1_148333164	103
S1_148718715	103
S1_149356963	103
S1_149908889	103
S1_149910878	103
S1_149913104	103
S1_150378874	103
S1_38114261	104
S1_38114210	104
S1_36887740	105
S1_36719336	105
S1_36553164	105
S1_230159788	106
S1_230159740	106
S1_230159737	106
S1_230159702	106
S1_230159701	106
S1_15224457	107
S1_15224459	107
S1_15361750	108
S1_15367776	108
S1_15383493	108
S1_15383594	108
S1_15403540	108
S1_15641750	108
S1_15641807	108
S1_15641882	108
S1_15896768	109
S1_15896770	109
S1_15992572	110
S1_16004577	110
S1_16145843	111
S1_16145881	111
S1_137681070	112
S1_138008206	112
S1_138008274	112
S1_138031616	113
S1_138031617	113
S1_138031618	113
S1_138031622	113
S1_232544016	114
S1_232544036	114
S1_232544060	114
S1_232544180	114
S1_232548054	115
S1_232548075	115
S1_232548085	115
S1_232961544	116
S1_232961545	116
S1_233003988	117
S1_233135108	117
S1_233135119	117
S1_233135146	118
S1_233135159	118
S1_233135231	118
S1_233292306	118
S1_233292500	118
S1_233846153	119
S1_233846154	119
S1_233846207	120
S1_233846221	120
S1_233885663	120
S1_234826478	121
S1_234826560	121
S1_234826566	121
S1_234832489	122
S1_234840351	122
S1_261760493	123
S1_261760509	123
S1_262442886	124
S1_262442924	124
S1_262630308	125
S1_262631074	125
S1_223640897	126
S1_223640362	126
S1_57301743	127
S1_57301745	127
S1_57301784	127
S1_57301838	128
S1_57380018	128
S1_57380024	128
S1_57380043	128
S1_57380689	128
S1_57458817	128
S1_57488869	128
S1_57488931	128
S1_57715145	129
S1_57899022	129
S1_57937561	129
S1_57997177	130
S1_57997181	130
S1_57997187	130
S1_58075120	130
S1_41154401	131
S1_41154212	131
S1_40781448	132
S1_40781436	132
S1_40725285	133
S1_40725140	133
S1_40724742	133
S1_40724735	133
S1_40694687	134
S1_40680213	134
S1_227409966	135
S1_227411412	135
S1_229305803	136
S1_229305830	136
S1_229305840	136
S1_229305843	136
S1_229305853	137
S1_229307715	137
S1_229307736	137
S1_109889329	138
S1_106631131	138
S1_166347730	139
S1_166349359	139
S1_168008878	140
S1_168008915	140
S1_168030365	140
S1_91594660	141
S1_91618635	141
S1_91618636	141
S1_91618754	141
S1_92154872	141
S1_92154888	141
S1_92156257	141
S1_80587636	141
S1_80589766	141
S1_80601434	141
S1_259852293	142
S1_259852504	142
S1_260471944	142
S2_151536948	143
S2_151799090	143
S2_151981271	144
S2_151987542	144
S2_152108423	145
S2_152108562	145
S2_86199279	146
S2_86199326	146
S2_120504596	147
S2_120504704	147
S2_120523174	148
S2_120524143	148
S2_121077075	149
S2_121077076	149
S2_121077077	149
S2_121116118	150
S2_121116121	150
S2_121116128	150
S2_121133890	151
S2_161211652	151
S2_161100164	151
S2_160564608	152
S2_160540667	152
S2_161849569	153
S2_161849571	153
S2_161849572	153
S2_161849573	153
S2_161861797	153
S2_161861799	153
S2_161861849	153
S2_161920831	154
S2_161920993	154
S2_162131205	155
S2_162131979	155
S2_162160464	156
S2_162160754	156
S2_162265539	157
S2_162265540	157
S2_162299273	157
S2_101896780	158
S2_101856434	158
S2_119444379	159
S2_119444467	159
S2_119698358	160
S2_119698367	160
S2_145876330	161
S2_145880900	161
S2_145951855	162
S2_145951899	162
S2_146002536	163
S2_146003244	163
S2_146090562	164
S2_146090563	164
S2_146090564	164
S2_146173011	165
S2_146178591	165
S2_146251297	166
S2_146252492	166
S2_146252535	166
S2_146399665	167
S2_146399845	167
S2_146440158	168
S2_146443971	168
S2_146652712	169
S2_146690569	169
S2_147024207	170
S2_147024208	170
S2_147032879	170
S2_153482691	171
S2_153483078	171
S2_153802207	172
S2_153802217	172
S2_117150591	173
S2_117243433	173
S2_122325407	174
S2_122325408	174
S2_122325409	174
S2_122325410	175
S2_122325411	175
S2_122325412	175
S2_161596128	176
S2_161596086	176
S2_161442786	177
S2_161427283	177
S2_130414888	178
S2_130415477	178
S2_130415531	178
S2_130419662	178
S2_130419694	178
S2_130419718	178
S2_130419867	178
S2_130419872	178
S2_121939808	179
S2_121939820	179
S2_121941660	180
S2_122081044	180
S2_53060284	181
S2_53060283	181
S2_14350631	182
S2_14390534	182
S2_14520426	182
S2_14847242	183
S2_14867665	183
S2_14867902	183
S2_15143995	184
S2_15344365	184
S2_156146352	185
S2_156283394	185
S2_104318607	186
S2_104340773	186
S2_169019503	187
S2_169019313	187
S2_168990574	187
S2_168652816	188
S2_168642065	188
S2_167458760	189
S2_167455604	189
S2_166669747	190
S2_166669593	190
S2_166384262	191
S2_166384009	191
S2_166382824	191
S2_166378342	192
S2_166378326	192
S2_166273193	193
S2_166273109	193
S2_166247474	193
S2_166247448	193
S2_166212345	193
S2_166191604	193
S2_166191601	193
S2_166108531	193
S2_165808443	194
S2_165805272	194
S2_100603150	195
S2_100614106	195
S2_26030351	196
S2_26273704	196
S2_28045788	197
S2_28068911	197
S2_28070296	197
S2_28298259	197
S2_28301478	197
S2_72779014	198
S2_73264420	198
S2_73924495	199
S2_73953284	199
S2_73953319	200
S2_73953334	200
S2_73953350	200
S2_42949798	201
S2_43066155	201
S2_106806636	201
S2_106291434	202
S2_106291257	202
S2_106291256	202
S2_105806132	203
S2_105803433	203
S2_136361416	204
S2_136366781	204
S2_136411329	205
S2_136413605	205
S2_137044276	206
S2_137044316	206
S2_137044888	206
S2_137055398	206
S2_137181789	206
S2_137181809	206
S2_137197944	207
S2_137197945	207
S2_137398430	208
S2_137398445	208
S2_137398471	208
S2_137468426	209
S2_137468427	209
S2_137468493	209
S2_137788500	210
S2_137788501	210
S2_138434817	211
S2_138434856	211
S2_138435032	212
S2_138435046	212
S2_138435071	212
S2_138436553	213
S2_138436554	213
S2_138447013	214
S2_138447047	214
S2_138522980	215
S2_138523123	215
S2_138860437	216
S2_138860450	216
S2_138865349	217
S2_138865382	217
S2_92202014	218
S2_92202022	218
S2_93051395	219
S2_93169016	219
S2_93169019	219
S2_18848141	220
S2_18880551	220
S2_19088064	220
S2_19413821	221
S2_19424325	221
S2_156612696	222
S2_156612723	222
S2_156900063	223
S2_156940008	223
S2_156941440	223
S2_156950302	224
S2_156950343	224
S2_156950362	224
S2_157227687	225
S2_157227696	225
S2_157282031	226
S2_157298467	226
S2_157414983	227
S2_157414991	227
S2_157419484	228
S2_157419559	228
S2_157419608	228
S2_157737859	229
S2_157737867	229
S2_158297109	230
S2_158297150	230
S2_158344345	231
S2_158345053	231
S2_158498474	232
S2_158518814	232
S2_143521292	233
S2_143511040	233
S2_143307938	234
S2_143307895	234
S2_143058341	235
S2_143058052	235
S2_143058024	235
S2_141449781	236
S2_141446852	236
S2_44714524	236
S2_45328710	236
S2_46403580	236
S2_46688100	236
S2_46965502	236
S2_48612922	236
S2_50264756	236
S2_50742381	236
S2_8651340	237
S2_8648425	237
S2_139310361	238
S2_139310370	238
S2_139310383	238
S2_140597626	239
S2_140601171	239
S2_140955838	240
S2_140955862	240
S2_140956588	240
S2_148001464	241
S2_148001488	241
S2_148379061	242
S2_148684441	242
S2_148772139	243
S2_148834669	243
S2_148917045	244
S2_148921954	244
S2_21952072	245
S2_21952082	245
S2_21952618	245
S2_21952621	245
S2_21953045	245
S2_13167766	246
S2_13167772	246
S2_169248705	247
S2_169248751	247
S2_169248755	247
S2_169370299	248
S2_169550343	248
S2_169550367	248
S2_169550368	248
S2_169550369	248
S2_169550569	248
S2_169694089	249
S2_169755085	249
S2_169755099	250
S2_169755109	250
S2_169755138	250
S2_169755391	250
S2_169755479	250
S2_169759621	250
S2_169759632	250
S2_169769423	250
S2_169769444	250
S2_169769467	251
S2_169773350	251
S2_169782510	252
S2_169784142	252
S2_169814859	253
S2_169814892	253
S2_169871686	254
S2_169874314	254
S2_169875103	255
S2_169875139	255
S2_169959563	256
S2_169965771	256
S2_170173970	257
S2_170173975	257
S2_170239715	258
S2_170261237	258
S2_170261295	258
S2_170494116	259
S2_170545814	259
S2_170545815	259
S2_170554248	259
S2_170578271	259
S2_170578291	259
S2_170608284	260
S2_170608305	260
S2_170734810	261
S2_170734811	261
S2_170739476	262
S2_170739567	262
S2_170861216	263
S2_170861239	263
S2_170898119	264
S2_170922569	264
S2_170922728	264
S2_170942300	264
S2_170942303	264
S2_170946888	264
S2_170954746	264
S2_170954840	264
S2_170969855	264
S2_171042678	265
S2_171082965	265
S2_171082982	265
S3_205391625	266
S3_205561109	266
S3_205899039	267
S3_205899058	267
S3_205899075	267
S3_17722519	268
S3_17722566	268
S3_17722669	268
S3_17750646	269
S3_17750687	269
S3_17906932	270
S3_17906964	270
S3_17907925	270
S3_17908861	271
S3_17908897	271
S3_246613290	272
S3_246613299	272
S3_247178187	273
S3_247178192	273
S3_145179840	274
S3_145179920	274
S3_145200753	274
S3_145200865	274
S3_198560967	275
S3_198821957	275
S3_198822014	275
S3_211500360	276
S3_211504029	276
S3_211780690	277
S3_211780766	277
S3_211780876	277
S3_212671925	278
S3_212672077	278
S3_212689068	278
S3_212691578	278
S3_212695783	278
S3_212964775	279
S3_213513316	279
S3_213513329	279
S3_213554104	279
S3_213554161	279
S3_213554162	279
S3_213554163	279
S3_213857743	280
S3_213857758	280
S3_213857854	281
S3_213857866	281
S3_213933590	282
S3_213933658	282
S3_213933839	283
S3_213933977	283
S3_213933992	283
S3_213986917	283
S3_213987141	283
S3_214004831	284
S3_214004833	284
S3_214004839	284
S3_214452853	285
S3_214452855	285
S3_214452906	286
S3_214457885	286
S3_22139867	287
S3_22139825	287
S3_22139797	287
S3_22139787	287
S3_22037175	288
S3_22037026	288
S3_22037012	288
S3_22036272	288
S3_22036239	288
S3_22036234	288
S3_22030846	288
S3_22023984	289
S3_22023968	289
S3_192581306	290
S3_192618915	290
S3_193137337	291
S3_193137397	291
S3_193137398	291
S3_193138042	291
S3_221133056	292
S3_221133959	292
S3_221213083	293
S3_221213084	293
S3_221216374	293
S3_221242274	294
S3_221245983	294
S3_221246322	295
S3_221246323	295
S3_221251491	296
S3_221252449	296
S3_221343381	297
S3_221374531	297
S3_221495833	298
S3_221496181	298
S3_221533300	299
S3_221533324	299
S3_255746200	300
S3_255746203	300
S3_255865446	301
S3_255878563	301
S3_256098171	302
S3_256099479	302
S3_133077797	303
S3_133077743	303
S3_145682800	304
S3_145682799	304
S3_1227958	305
S3_1233439	305
S3_1233486	305
S3_1261795	306
S3_1261796	306
S3_1261847	306
S3_1261848	306
S3_1261941	306
S3_1625158	307
S3_1645117	307
S3_1645268	307
S3_204522738	308
S3_204524115	308
S3_204525694	308
S3_46909842	309
S3_46909927	309
S3_46909974	309
S3_46924813	309
S3_46930563	309
S3_46939606	309
S3_146363044	309
S3_241723981	310
S3_241724030	310
S3_241727541	310
S3_241727600	310
S3_241727601	310
S3_241775552	311
S3_241775560	311
S3_241775571	311
S3_241836368	312
S3_241836380	312
S3_241836401	312
S3_241868793	313
S3_241868844	313
S3_54074562	314
S3_54396452	314
S3_37066595	315
S3_37066623	315
S3_37246831	315
S3_37246836	315
S3_233725140	316
S3_234320135	316
S3_234400522	316
S3_234413729	316
S3_234555851	316
S3_234555948	317
S3_234650973	317
S3_234959635	318
S3_234959812	318
S3_235399498	319
S3_235399502	319
S3_235399596	319
S3_235594138	319
S3_235594168	319
S3_235594253	319
S3_235612449	320
S3_235612453	320
S3_235870879	321
S3_235870916	321
S3_235877681	322
S3_235877704	322
S3_235898184	323
S3_235985184	323
S3_236018825	323
S3_236111604	323
S3_236111711	323
S3_236121726	323
S3_236538542	324
S3_236538552	324
S3_33485268	325
S3_33485279	325
S3_237575982	326
S3_237576256	326
S3_237840706	327
S3_237895312	327
S3_237898396	327
S3_237912199	328
S3_237922754	328
S3_237922770	328
S3_237948674	328
S3_237960113	328
S3_864234	329
S3_852411	329
S3_748197	330
S3_748156	330
S3_748150	330
S3_732084	330
S3_37903524	331
S3_37916180	331
S3_37916325	331
S3_256208799	332
S3_256208800	332
S3_256418355	333
S3_256418367	333
S3_251608969	334
S3_251608968	334
S3_19678647	335
S3_19678653	335
S3_19678662	335
S3_20313332	336
S3_20313494	336
S3_20318768	336
S3_20321067	336
S3_20321070	336
S3_20412018	337
S3_20412028	337
S3_20413061	338
S3_20433011	338
S3_42967556	339
S3_42967620	339
S3_47793761	340
S3_47793983	340
S3_218102821	341
S3_218102825	341
S3_2404699	342
S3_2404758	342
S3_2405057	342
S3_2467137	342
S3_39116	343
S3_39163	343
S3_39307	343
S3_117730	344
S3_117833	344
S3_2146960	345
S3_2146966	345
S3_2146973	345
S3_2147986	345
S3_1731997	346
S3_1732014	346
S3_1732582	346
S3_1734525	346
S3_1736425	346
S3_1736898	346
S3_1758452	346
S3_28814713	347
S3_28814714	347
S3_28817597	347
S3_28817600	347
S3_184998018	348
S3_185085798	348
S3_14433798	349
S3_14438763	349
S3_126709294	350
S3_126579351	350
S3_125759424	350
S3_11533817	351
S3_11533798	351
S3_93101209	352
S3_93906036	352
S3_95915876	352
S3_95919928	352
S3_208458485	353
S3_208458446	353
S3_208434656	353
S3_207442162	353
S3_207249870	353
S3_206074901	354
S3_206074803	354
S3_70659816	355
S3_71140724	355
S3_73742079	356
S3_75888859	356
S3_106898382	357
S3_107367965	357
S3_108002723	357
S3_108002804	357
S3_219599507	358
S3_219599485	358
S3_219599459	358
S3_219417332	359
S3_219413073	359
S3_218685650	360
S3_218661861	360
S3_218501018	360
S3_204208209	361
S3_204208206	361
S3_203243862	362
S3_203063809	362
S3_203063799	362
S3_203063764	362
S3_203063760	362
S3_156964095	363
S3_157981680	363
S3_158832820	363
S3_26344283	364
S3_26344264	364
S3_26094564	365
S3_26094483	365
S3_229572836	366
S3_229572815	366
S3_229563457	367
S3_229557421	367
S3_229432371	368
S3_229420928	368
S3_229287392	369
S3_229258410	369
S3_229180588	370
S3_229180511	370
S3_229180498	370
S3_228625649	371
S3_228625628	371
S3_40064326	372
S3_40096361	372
S3_40111887	372
S3_250041654	373
S3_249969191	373
S3_249328325	374
S3_249328324	374
S3_249117046	375
S3_248984039	375
S3_30572572	376
S3_30572427	376
S3_77820465	377
S3_77822379	377
S3_78653866	378
S3_78673766	378
S3_78673840	379
S3_78673870	379
S3_253992287	380
S3_253991642	380
S3_252738866	381
S3_252738864	381
S3_252735790	382
S3_252574558	382
S3_252574544	382
S3_252573660	382
S3_252532251	382
S3_252335594	383
S3_252327017	383
S3_252250995	383
S3_59178025	384
S3_58539240	384
S3_58285862	384
S3_58070470	384
S3_230886445	385
S3_230886457	385
S3_231147915	386
S3_231148019	386
S3_231771184	387
S3_231771201	387
S3_231799399	387
S3_231799421	387
S3_231799445	387
S3_231818227	387
S3_231818228	387
S3_231818326	387
S3_231882820	387
S3_231882835	387
S3_231883152	387
S3_231883280	387
S3_231884180	387
S3_231884465	387
S3_231896862	387
S3_231897001	387
S3_231897076	387
S3_231897573	387
S3_231897705	387
S3_231897713	387
S3_231977238	387
S3_232043136	387
S3_232047845	387
S3_232144970	388
S3_232144973	388
S3_244452990	389
S3_244452991	389
S3_244453018	389
S3_244760457	390
S3_244760459	390
S3_244770244	391
S3_244835369	391
S4_87034905	392
S4_86478733	392
S4_195647932	393
S4_195666362	393
S4_195666377	393
S4_195863570	394
S4_195876554	394
S4_195989201	395
S4_195989202	395
S4_195989203	395
S4_175894762	396
S4_175894947	396
S4_213234210	397
S4_213233997	397
S4_213120313	398
S4_213120242	398
S4_211951613	399
S4_211949320	399
S4_211949230	399
S4_211948450	399
S4_211948411	399
S4_61177184	400
S4_61177187	400
S4_61177188	400
S4_61177189	400
S4_61177190	401
S4_61177192	401
S4_61788260	402
S4_62692183	402
S4_62784878	402
S4_63233380	402
S4_216236594	403
S4_216236677	403
S4_216751927	404
S4_216751943	404
S4_203522690	405
S4_203510593	405
S4_216807480	406
S4_216838929	406
S4_217095368	407
S4_217095393	407
S4_210036992	408
S4_210037062	408
S4_210083668	409
S4_210083692	409
S4_210085376	409
S4_210085383	409
S4_45825922	410
S4_45826016	410
S4_45971289	411
S4_47158545	411
S4_47158635	411
S4_48153487	411
S4_48163274	411
S4_48837869	411
S4_2410251	412
S4_2374008	412
S4_2296653	412
S4_222065675	413
S4_222104713	413
S4_222104750	413
S4_222148177	414
S4_222148258	414
S4_222179116	415
S4_222196080	415
S4_222205715	415
S4_222208677	415
S4_222212301	415
S4_222212302	415
S4_222212303	415
S4_222217675	415
S4_222221849	415
S4_222221902	415
S4_222255684	415
S4_222286776	416
S4_222288482	416
S4_135037105	417
S4_135043773	417
S4_136761237	417
S4_138022552	417
S4_1929460	418
S4_1929498	418
S4_43801888	419
S4_43801890	419
S4_43801892	419
S4_43808906	420
S4_43808924	420
S4_18541094	421
S4_18541287	421
S4_18541292	421
S4_18542685	421
S4_182165987	422
S4_182380895	422
S4_183266163	422
S4_183266253	422
S4_5234348	422
S4_5234339	422
S4_3739982	423
S4_3739931	423
S4_4644	424
S4_26838	424
S4_68809	425
S4_76735	425
S4_128242813	426
S4_128243664	426
S4_129959446	427
S4_129992981	427
S4_129993008	427
S4_130323388	428
S4_130323418	428
S4_130323511	428
S4_130323571	428
S4_130427360	428
S4_130459094	429
S4_130459107	429
S4_131575309	430
S4_131575320	430
S4_131823865	430
S4_131823984	430
S4_131823987	430
S4_181430372	430
S4_97641450	431
S4_97641451	431
S4_188335676	432
S4_188335704	432
S4_188753740	433
S4_188754583	433
S4_188774979	434
S4_188776226	434
S4_188776236	434
S4_188776277	434
S4_188778157	434
S4_188778276	434
S4_188778385	434
S4_188778431	434
S4_188778848	434
S4_188778854	434
S4_188779028	434
S4_188779031	434
S4_188779038	435
S4_188779628	435
S4_188779901	436
S4_188780027	436
S4_188780035	436
S4_188780036	436
S4_188780048	436
S4_189228100	437
S4_189228414	437
S4_189637362	438
S4_189637957	438
S4_189920307	439
S4_189920308	439
S4_190142942	440
S4_190142980	440
S4_190197820	440
S4_186218439	441
S4_186218467	441
S4_186218521	441
S4_186218542	441
S4_186218559	441
S4_8720935	442
S4_8720871	442
S4_8720863	443
S4_8668484	443
S4_8664219	443
S4_8662475	443
S4_8662280	443
S4_8604996	443
S4_8585060	443
S4_8086539	444
S4_8086233	444
S4_8086232	444
S4_8086227	444
S4_8061861	444
S4_8038044	445
S4_8037944	445
S4_7895071	446
S4_7892843	446
S4_6447965	447
S4_218996863	447
S4_218997001	447
S4_219132658	447
S4_219627453	448
S4_219627509	448
S4_219627943	449
S4_219628637	449
S4_219938240	450
S4_219942443	450
S4_220715401	451
S4_220716973	451
S4_220894251	452
S4_220902144	452
S4_221069793	453
S4_221069955	453
S4_221069972	453
S4_31491407	454
S4_31491408	454
S4_17456026	455
S4_17456028	455
S4_18038290	456
S4_18038321	456
S4_214069304	457
S4_214205560	457
S4_214696814	458
S4_214696847	458
S4_214786585	459
S4_214786628	459
S4_215843647	460
S4_215843791	460
S4_215922550	461
S4_215924976	461
S4_133246323	462
S4_134338226	462
S4_10317638	463
S4_10317635	463
S4_171873571	464
S4_171873750	464
S4_171927057	465
S4_171927158	465
S4_171927466	466
S4_171939718	466
S4_172616941	467
S4_172619507	467
S4_206723967	468
S4_206722003	468
S4_206296623	469
S4_206294233	469
S4_206186241	470
S4_206186042	470
S4_206186022	470
S4_205896000	471
S4_205895998	471
S4_205708900	472
S4_205698453	472
S4_205692781	472
S4_205692239	472
S5_57665658	473
S5_58344406	473
S5_59403389	473
S5_59732444	474
S5_61000807	474
S5_64167404	475
S5_64167875	475
S5_64167904	475
S5_65140924	475
S5_65143612	475
S5_65144096	475
S5_66139112	475
S5_213812781	476
S5_213812790	476
S5_213812808	476
S5_213815057	476
S5_213815106	476
S5_213819539	476
S5_213906832	476
S5_213906947	476
S5_229554618	477
S5_229554472	477
S5_229554463	477
S5_229550755	477
S5_229550702	477
S5_228916858	478
S5_228915989	478
S5_49485809	479
S5_49314686	479
S5_6535861	480
S5_6535862	480
S5_134799802	481
S5_135465507	481
S5_136472510	482
S5_136472511	482
S5_136472513	482
S5_186395644	483
S5_186395648	483
S5_186786122	484
S5_186786131	484
S5_137541372	485
S5_137670755	485
S5_137962108	485
S5_139742663	486
S5_139742671	486
S5_140179919	487
S5_140180231	487
S5_140180369	487
S5_140180440	487
S5_140180483	487
S5_140180856	487
S5_140180870	487
S5_140188307	487
S5_140188316	487
S5_221470088	488
S5_221470089	488
S5_221489967	489
S5_221597228	489
S5_221597247	489
S5_53003	490
S5_52975	490
S5_1200	491
S5_923	491
S5_2815237	492
S5_2815581	492
S5_2974418	493
S5_2974566	493
S5_2975763	494
S5_2975786	494
S5_2975867	494
S5_2975914	494
S5_2976130	494
S5_2976250	494
S5_3031821	495
S5_3031826	495
S5_226519432	496
S5_226523366	496
S5_24781130	497
S5_24781155	497
S5_19785940	498
S5_19785931	498
S5_19629013	499
S5_19628998	499
S5_19432190	500
S5_19428494	500
S5_230404137	501
S5_230404142	501
S5_230549474	502
S5_230549475	502
S5_230549476	502
S5_230549478	502
S5_230613278	503
S5_230613293	503
S5_45152399	504
S5_45162322	504
S5_45164102	505
S5_45166776	505
S5_231630359	506
S5_231628022	506
S5_231627237	506
S5_231626488	506
S5_231614707	506
S5_229923509	507
S5_229923518	507
S5_229928788	508
S5_229928799	508
S5_229928839	509
S5_229928929	509
S5_230113031	510
S5_230113119	510
S5_230128021	511
S5_230128031	511
S5_2261248	512
S5_2263905	512
S5_2316272	513
S5_2316394	513
S5_2316760	514
S5_2318455	514
S5_2331867	515
S5_2331872	515
S5_230957765	516
S5_230957785	516
S5_230957809	516
S5_231017037	517
S5_231017094	517
S5_231017428	517
S5_231017467	517
S5_231094767	518
S5_231110705	518
S5_196458460	519
S5_196458828	519
S5_196458837	519
S5_197255447	520
S5_197255533	520
S5_198707846	521
S5_198707938	521
S5_231936366	522
S5_231936374	522
S5_231998581	523
S5_231998590	523
S5_232032684	524
S5_232032712	524
S5_232032717	524
S5_232032749	524
S5_232035428	524
S5_232035713	524
S5_232035754	524
S5_197954487	525
S5_197954495	525
S5_72631096	526
S5_72631115	526
S5_214207646	527
S5_214207647	527
S5_214207648	527
S5_198165793	528
S5_198165820	528
S5_198166036	529
S5_198166038	529
S5_7872480	530
S5_7872501	530
S5_12761161	531
S5_12761144	531
S5_12736568	532
S5_12736529	532
S5_12662698	533
S5_12662582	533
S5_12646469	534
S5_12646407	534
S5_27623314	535
S5_27623462	535
S5_27692848	536
S5_27692972	536
S5_27695629	536
S5_27695720	536
S5_27701465	536
S5_27799054	537
S5_27805997	537
S5_28040327	538
S5_28040391	538
S5_28040447	538
S5_28875604	538
S5_28875679	538
S5_29033084	539
S5_29033087	539
S5_30040428	540
S5_30040467	540
S5_215972866	541
S5_215972903	541
S5_217748683	542
S5_217748686	542
S5_217749071	542
S5_218209838	543
S5_218209865	543
S5_88558041	544
S5_88558143	544
S5_99614606	545
S5_103487188	545
S5_178253010	546
S5_178253013	546
S5_24217660	547
S5_24217762	547
S5_24217781	547
S5_162553116	548
S5_162686967	548
S5_224045683	549
S5_223950207	549
S5_150667551	550
S5_151680085	550
S5_166011231	551
S5_166894147	551
S5_199275743	552
S5_199275756	552
S5_199275772	552
S5_199275795	552
S5_18013813	553
S5_18014225	553
S5_19256217	553
S5_19256770	553
S5_168986847	554
S5_168986945	554
S5_169099787	554
S5_26436797	555
S5_26437057	555
S5_26808258	556
S5_26829751	556
S5_27088182	557
S5_27088200	557
S5_27088210	557
S5_27093977	558
S5_27093992	558
S5_27094529	558
S5_27094532	558
S5_27094552	558
S5_27094595	558
S5_27094602	558
S5_27094641	558
S5_227150126	559
S5_227151278	559
S5_227151413	559
S5_227254415	560
S5_227259982	560
S5_227460390	561
S5_227460523	561
S5_227815320	562
S5_227815356	562
S5_227837981	563
S5_227838001	563
S5_227839125	564
S5_227839132	564
S5_227839160	564
S5_227839170	564
S5_227842381	565
S5_227842389	565
S5_227844917	566
S5_227844919	566
S5_227852467	567
S5_227852470	567
S5_227852494	568
S5_227852517	568
S5_227867710	569
S5_227867715	569
S5_227869540	570
S5_227886654	570
S5_227886671	570
S5_227887213	571
S5_227887215	571
S5_228140231	572
S5_228140243	572
S5_228140262	572
S5_228140289	572
S5_228308287	573
S5_228308318	573
S5_228309657	574
S5_228309669	574
S5_228364210	575
S5_228364225	575
S5_228462091	576
S5_228462135	576
S6_229077836	577
S6_229092668	577
S6_229104153	577
S6_229951954	578
S6_229951956	578
S6_229959596	578
S6_185939974	579
S6_185939975	579
S6_184956691	580
S6_184956908	580
S6_221006024	581
S6_213570427	581
S6_213571605	581
S6_213754932	582
S6_213881724	582
S6_232378251	583
S6_232378338	583
S6_232395728	583
S6_232445878	584
S6_232445951	584
S6_232446025	584
S6_232622932	585
S6_232622940	585
S6_232701429	586
S6_232701430	586
S6_232701584	586
S6_232701724	586
S6_232717623	586
S6_232767554	587
S6_232767626	587
S6_32518367	588
S6_32518368	588
S6_32518369	588
S6_19004002	589
S6_19004141	589
S6_20213865	590
S6_20213900	590
S6_21349349	591
S6_21349369	591
S6_75603001	592
S6_75603227	592
S6_76340506	592
S6_77249515	592
S6_65066954	592
S6_65066937	592
S6_235165119	593
S6_235165143	593
S6_235241360	594
S6_235255687	594
S6_235288450	594
S6_235288608	594
S6_235288632	594
S6_235288640	594
S6_235299671	594
S6_235299695	594
S6_235299756	594
S6_235303073	594
S6_235303090	594
S6_235352930	594
S6_235352963	594
S6_235353017	595
S6_235353040	595
S6_235353054	595
S6_235353129	596
S6_235353149	596
S6_235356560	596
S6_235356593	596
S6_235361489	596
S6_235432803	597
S6_235435503	597
S6_235438036	598
S6_235438231	598
S6_235469805	598
S6_235473308	598
S6_235491713	598
S6_235494611	598
S6_235495709	599
S6_235534987	599
S6_457387	600
S6_454226	600
S6_454224	600
S6_454221	600
S6_453882	600
S6_453878	600
S6_453869	600
S6_453833	600
S6_184534753	601
S6_184534791	601
S6_184534792	601
S6_184534793	601
S6_184534828	601
S6_184534844	601
S6_799002	602
S6_799033	602
S6_34592295	603
S6_34592305	603
S6_34592344	603
S6_119669334	604
S6_118902144	604
S6_118895445	604
S6_118842383	604
S6_23912116	605
S6_24071372	605
S6_24318061	605
S6_24318094	605
S6_24318097	605
S6_24318120	605
S6_24318136	605
S6_25365177	606
S6_25506639	606
S6_25506644	606
S6_25518591	607
S6_25518609	607
S6_25518619	607
S6_26758729	608
S6_26758857	608
S6_228955954	609
S6_228955925	609
S6_228955770	609
S6_2738369	610
S6_2738339	610
S6_2705022	611
S6_2705005	611
S6_2704988	611
S6_2635242	612
S6_2635216	612
S6_2878699	613
S6_2878708	613
S6_2907849	614
S6_2908119	614
S6_3004329	615
S6_3004348	615
S6_204643373	616
S6_204643395	616
S6_204643452	616
S6_204652955	617
S6_204652957	617
S6_234291871	618
S6_234291908	618
S6_234291951	618
S6_234339153	619
S6_234339154	619
S6_234356649	619
S6_234372366	619
S6_234372477	619
S6_149843475	620
S6_150148716	620
S6_109321056	620
S6_110833147	620
S6_113054475	620
S6_138623508	621
S6_138630268	621
S6_138665242	621
S6_138665255	621
S6_138665296	621
S6_139420593	622
S6_139420608	622
S6_139422632	622
S6_1747669	623
S6_1747694	623
S6_1767894	624
S6_1767902	624
S6_1767912	624
S6_1906882	625
S6_1906922	625
S6_8523329	626
S6_8523335	626
S6_8523763	627
S6_8523833	627
S6_8526771	628
S6_8527065	628
S6_8527085	628
S6_8527105	628
S6_8527550	628
S6_8527647	628
S6_8527661	628
S6_10973673	629
S6_10973737	629
S6_11302297	630
S6_11302321	630
S6_11594667	631
S6_11594682	631
S6_187159940	632
S6_187159993	632
S6_87809548	633
S6_87809553	633
S6_87809558	633
S6_87809562	633
S6_201313869	634
S6_201356780	634
S6_201357088	634
S6_201367340	634
S6_201680058	635
S6_201680071	635
S6_201724940	636
S6_201725063	636
S6_202147168	637
S6_202147247	637
S6_202147285	637
S6_202147337	637
S6_202147420	637
S6_202147446	637
S6_202716238	638
S6_202716246	638
S6_202718071	639
S6_202718104	639
S6_203176123	640
S6_203416571	640
S6_203419604	640
S6_203740120	641
S6_203740278	641
S6_204065818	642
S6_204071626	642
S6_204113295	643
S6_204113319	643
S6_204245052	644
S6_204246361	644
S6_57176835	645
S6_57180879	645
S6_196850961	646
S6_196913407	646
S6_197498381	647
S6_197498385	647
S6_40917090	648
S6_40917232	648
S6_40934681	649
S6_40934682	649
S6_40934683	649
S6_40934690	650
S6_41637947	650
S6_41639063	650
S6_107738639	651
S6_106290683	651
S6_106290682	651
S6_98106042	652
S6_99508786	652
S6_12761137	653
S6_12761138	653
S6_12773601	653
S6_12773674	653
S6_12773693	653
S6_14939455	654
S6_14939505	654
S6_14939573	654
S6_179282440	655
S6_179285896	655
S6_179570639	656
S6_179645311	656
S6_67529711	657
S6_69692050	657
S6_71482414	657
S6_72854102	657
S6_151414316	657
S6_153347488	657
S6_153347512	657
S6_207603155	658
S6_207603044	658
S6_207459121	659
S6_207454209	659
S6_207450838	659
S6_206890840	660
S6_206890839	660
S6_206002067	661
S6_206001900	661
S6_140550155	662
S6_140550181	662
S6_140550183	662
S6_141530595	663
S6_141783429	663
S6_142031651	664
S6_142031663	664
S6_177023066	665
S6_177014892	665
S6_168601253	666
S6_168260375	666
S6_168107175	667
S6_167693622	667
S6_167343584	667
S6_167334316	667
S6_167315678	667
S6_102716148	668
S6_102297241	668
S6_102297240	668
S6_102220156	668
S6_229988515	669
S6_229991695	669
S6_229992620	669
S6_230501322	670
S6_230529689	670
S6_230561541	671
S6_230579881	671
S6_230782822	672
S6_230782852	672
S6_230783361	672
S6_230783578	672
S6_230783836	672
S6_230886773	673
S6_230886837	673
S6_231265190	674
S6_231269623	674
S6_231275758	674
S6_231326213	674
S6_231326407	674
S6_231348723	674
S6_231356679	674
S6_231356709	674
S6_231387995	675
S6_231388119	675
S6_231537476	676
[truncated: 1,415 more rows]

## Sheet: Table S9
LD analysis for adjacent SNP pairs across the genome
Marker 1	Chromosome	Position	Marker 2	Distance in markers	Distance in kb	EM - R Squared	EM - D Prime	CHM - R Squared	CHM - D Prime	CHM - signed D
S1_9686602	01	9686602	S1_9690301	1	3.699	1	1	1	1	0.14581
S1_9690301	01	9690301	S1_9690316	1	0.015	1	1	1	1	0.144375
S1_10850865	01	10850865	S1_10850871	1	0.006	1	1	1	1	0.0656055
S1_29810079	01	29810079	S1_29810193	1	0.114	1	1	1	1	0.0809877
S1_29810193	01	29810193	S1_29810217	1	0.024	1	1	1	1	0.0809877
S1_31111896	01	31111896	S1_31111907	1	0.011	1	1	1	1	0.210925
S1_38114210	01	38114210	S1_38114261	1	0.051	1	1	1	1	0.249093
S1_40724735	01	40724735	S1_40724742	1	0.007	1	1	1	1	0.0535899
S1_40781436	01	40781436	S1_40781448	1	0.012	1	1	1	1	0.0599934
S1_57380018	01	57380018	S1_57380024	1	0.006	1	1	1	1	0.230274
S1_57380024	01	57380024	S1_57380043	1	0.019	1	1	1	1	0.230274
S1_57488869	01	57488869	S1_57488931	1	0.062	1	1	1	1	0.229357
S1_57997177	01	57997177	S1_57997181	1	0.004	1	1	1	1	0.236244
S1_57997181	01	57997181	S1_57997187	1	0.006	1	1	1	1	0.236244
S1_59285470	01	59285470	S1_59285513	1	0.043	1	1	1	1	0.073218
S1_69503549	01	69503549	S1_69503550	1	0.001	1	1	1	1	0.133403
S1_157700622	01	157700622	S1_157700688	1	0.066	1	1	1	1	0.110559
S1_158662979	01	158662979	S1_158663158	1	0.179	1	1	1	1	0.0585938
S1_158663244	01	158663244	S1_158663246	1	0.002	1	1	1	1	0.0628708
S1_159796288	01	159796288	S1_159796303	1	0.015	1	1	1	1	0.0642093
S1_162355545	01	162355545	S1_162375529	1	19.984	1	1	1	1	0.0599934
S1_200575332	01	200575332	S1_200843580	1	268.248	1	1	1	1	0.0329287
S1_217803840	01	217803840	S1_217803841	1	0.001	1	1	1	1	0.0424691
S1_229305853	01	229305853	S1_229307715	1	1.862	1	1	1	1	0.0678168
S1_229307715	01	229307715	S1_229307736	1	0.021	1	1	1	1	0.0622222
S1_232961544	01	232961544	S1_232961545	1	0.001	1	1	1	1	0.138889
S1_233135146	01	233135146	S1_233135159	1	0.013	1	1	1	1	0.137478
S1_233846153	01	233846153	S1_233846154	1	0.001	1	1	1	1	0.107079
S1_234832489	01	234832489	S1_234840351	1	7.862	1	1	1	1	0.0572576
S1_248818119	01	248818119	S1_248818135	1	0.016	1	1	1	1	0.0908976
S1_251653610	01	251653610	S1_251653638	1	0.028	1	1	1	1	0.0809877
S1_253663850	01	253663850	S1_253663995	1	0.145	1	1	1	1	0.112664
S1_262442886	01	262442886	S1_262442924	1	0.038	1	1	1	1	0.0424691
S1_262630308	01	262630308	S1_262631074	1	0.766	1	1	1	1	0.125904
S1_269419310	01	269419310	S1_269419342	1	0.032	1	1	1	1	0.200319
S1_270918323	01	270918323	S1_270918355	1	0.032	1	1	1	1	0.245153
S2_15143995	02	15143995	S2_15344365	1	200.37	1	1	1	1	0.0530236
S2_21952072	02	21952072	S2_21952082	1	0.01	1	1	1	1	0.0622222
S2_21952082	02	21952082	S2_21952618	1	0.536	1	1	1	1	0.0622222
S2_21952618	02	21952618	S2_21952621	1	0.003	1	1	1	1	0.0622222
S2_21952621	02	21952621	S2_21953045	1	0.424	1	1	1	1	0.0622222
S2_53060283	02	53060283	S2_53060284	1	0.001	1	1	1	1	0.202498
S2_101856434	02	101856434	S2_101896780	1	40.346	1	1	1	1	0.0374431
S2_136411329	02	136411329	S2_136413605	1	2.276	1	1	1	1	0.0818079
S2_137398445	02	137398445	S2_137398471	1	0.026	1	1	1	1	0.216538
S2_137468426	02	137468426	S2_137468427	1	0.001	1	1	1	1	0.220798
S2_138865349	02	138865349	S2_138865382	1	0.033	1	1	1	1	0.195161
S2_140955838	02	140955838	S2_140955862	1	0.024	1	1	1	1	0.154526
S2_140955862	02	140955862	S2_140956588	1	0.726	1	1	1	1	0.154526
S2_141446852	02	141446852	S2_141449781	1	2.929	1	1	1	1	0.0635331
S2_143307895	02	143307895	S2_143307938	1	0.043	1	1	1	1	0.220945
S2_146090562	02	146090562	S2_146090563	1	0.001	1	1	1	1	0.09
S2_146090563	02	146090563	S2_146090564	1	0.001	1	1	1	1	0.09
S2_146440158	02	146440158	S2_146443971	1	3.813	1	1	1	1	0.113804
S2_156950302	02	156950302	S2_156950343	1	0.041	1	1	1	1	0.154195
S2_157419484	02	157419484	S2_157419559	1	0.075	1	1	1	1	0.228177
S2_162265539	02	162265539	S2_162265540	1	0.001	1	1	1	1	0.248662
S2_165805272	02	165805272	S2_165808443	1	3.171	1	1	1	1	0.0861678
S2_166108531	02	166108531	S2_166191601	1	83.07	1	1	1	1	0.0559807
S2_166191601	02	166191601	S2_166191604	1	0.003	1	1	1	1	0.0530236
S2_166191604	02	166191604	S2_166212345	1	20.741	1	1	1	1	0.0530236
S2_166212345	02	166212345	S2_166247448	1	35.103	1	1	1	1	0.0535899
S2_166247448	02	166247448	S2_166247474	1	0.026	1	1	1	1	0.0535899
S2_166247474	02	166247474	S2_166273109	1	25.635	1	1	1	1	0.0541683
S2_166669593	02	166669593	S2_166669747	1	0.154	1	1	1	1	0.146173
S2_169759621	02	169759621	S2_169759632	1	0.011	1	1	1	1	0.0559807
S3_748150	03	748150	S3_748156	1	0.006	1	1	1	1	0.218395
S3_748156	03	748156	S3_748197	1	0.041	1	1	1	1	0.220945
S3_852411	03	852411	S3_864234	1	11.823	1	1	1	1	0.186088
S3_1736425	03	1736425	S3_1736898	1	0.473	1	1	1	1	0.133781
S3_14433798	03	14433798	S3_14438763	1	4.965	1	1	1	1	0.0678168
S3_22139787	03	22139787	S3_22139797	1	0.01	1	1	1	1	0.190247
S3_22139797	03	22139797	S3_22139825	1	0.028	1	1	1	1	0.190247
S3_22139825	03	22139825	S3_22139867	1	0.042	1	1	1	1	0.190247
S3_28814713	03	28814713	S3_28814714	1	0.001	1	1	1	1	0.0559807
S3_28814714	03	28814714	S3_28817597	1	2.883	1	1	1	1	0.0572576
S3_28817597	03	28817597	S3_28817600	1	0.003	1	1	1	1	0.0535899
S3_37066595	03	37066595	S3_37066623	1	0.028	1	1	1	1	0.248724
S3_37903524	03	37903524	S3_37916180	1	12.656	1	1	1	1	0.0535899
S3_37916180	03	37916180	S3_37916325	1	0.145	1	1	1	1	0.0541683
S3_42967556	03	42967556	S3_42967620	1	0.064	1	1	1	1	0.17562
S3_77820465	03	77820465	S3_77822379	1	1.914	1	1	1	1	0.0890108
S3_93906036	03	93906036	S3_95915876	1	2009.84	1	1	1	1	0.073218
S3_106898382	03	106898382	S3_107367965	1	469.583	1	1	1	1	0.0628708
S3_125759424	03	125759424	S3_126579351	1	819.927	1	1	1	1	0.057918
S3_126579351	03	126579351	S3_126709294	1	129.943	1	1	1	1	0.0572576
S3_204524115	03	204524115	S3_204525694	1	1.579	1	1	1	1	0.0559807
S3_208434656	03	208434656	S3_208458446	1	23.79	1	1	1	1	0.107284
S3_214457885	03	214457885	S3_214461563	1	3.678	1	1	1	1	0.25
S3_219413073	03	219413073	S3_219417332	1	4.259	1	1	1	1	0.0809877
S3_219599459	03	219599459	S3_219599485	1	0.026	1	1	1	1	0.1875
S3_219599485	03	219599485	S3_219599507	1	0.022	1	1	1	1	0.1875
S3_221251491	03	221251491	S3_221252449	1	0.958	1	1	1	1	0.143997
S3_228625628	03	228625628	S3_228625649	1	0.021	1	1	1	1	0.15561
S3_229180498	03	229180498	S3_229180511	1	0.013	1	1	1	1	0.23053
S3_229180511	03	229180511	S3_229180588	1	0.077	1	1	1	1	0.220741
S3_229420928	03	229420928	S3_229432371	1	11.443	1	1	1	1	0.145329
S3_231147915	03	231147915	S3_231148019	1	0.104	1	1	1	1	0.0530236
S3_231771184	03	231771184	S3_231771201	1	0.017	1	1	1	1	0.073218
S3_231799399	03	231799399	S3_231799421	1	0.022	1	1	1	1	0.0755709
S3_231799445	03	231799445	S3_231818227	1	18.782	1	1	1	1	0.0861678
S3_231882820	03	231882820	S3_231882835	1	0.015	1	1	1	1	0.0656055
S3_231883280	03	231883280	S3_231884180	1	0.9	1	1	1	1	0.057918
S3_231897705	03	231897705	S3_231897713	1	0.008	1	1	1	1	0.0818079
S3_232043136	03	232043136	S3_232047845	1	4.709	1	1	1	1	0.0816897
S3_237575982	03	237575982	S3_237576256	1	0.274	1	1	1	1	0.204082
S3_249969191	03	249969191	S3_250041654	1	72.463	1	1	1	1	0.0332937
S3_252327017	03	252327017	S3_252335594	1	8.577	1	1	1	1	0.224964
S3_252574544	03	252574544	S3_252574558	1	0.014	1	1	1	1	0.124732
S3_252738864	03	252738864	S3_252738866	1	0.002	1	1	1	1	0.0530236
S4_5234339	04	5234339	S4_5234348	1	0.009	1	1	1	1	0.0678168
S4_8086232	04	8086232	S4_8086233	1	0.001	1	1	1	1	0.0535899
S4_8668484	04	8668484	S4_8720863	1	52.379	1	1	1	1	0.0908976
S4_10317635	04	10317635	S4_10317638	1	0.003	1	1	1	1	0.161513
S4_129992981	04	129992981	S4_129993008	1	0.027	1	1	1	1	0.0936993
S4_130323388	04	130323388	S4_130323418	1	0.03	1	1	1	1	0.249716
S4_130323571	04	130323571	S4_130427360	1	103.789	1	1	1	1	0.246755
S4_175894762	04	175894762	S4_175894947	1	0.185	1	1	1	1	0.0531641
S4_182165987	04	182165987	S4_182380895	1	214.908	1	1	1	1	0.0585938
S4_188335676	04	188335676	S4_188335704	1	0.028	1	1	1	1	0.203323
S4_188753740	04	188753740	S4_188754583	1	0.843	1	1	1	1	0.143997
S4_205692239	04	205692239	S4_205692781	1	0.542	1	1	1	1	0.0433884
S4_205698453	04	205698453	S4_205708900	1	10.447	1	1	1	1	0.0469441
S4_206186022	04	206186022	S4_206186042	1	0.02	1	1	1	1	0.195161
S4_211948450	04	211948450	S4_211949230	1	0.78	1	1	1	1	0.107284
S4_211949230	04	211949230	S4_211949320	1	0.09	1	1	1	1	0.109375
S4_213120242	04	213120242	S4_213120313	1	0.071	1	1	1	1	0.107284
S4_213233997	04	213233997	S4_213234210	1	0.213	1	1	1	1	0.0685871
S4_215922550	04	215922550	S4_215924976	1	2.426	1	1	1	1	0.0541683
S4_216751927	04	216751927	S4_216751943	1	0.016	1	1	1	1	0.190247
S4_217095368	04	217095368	S4_217095393	1	0.025	1	1	1	1	0.0927467
S5_12646407	05	12646407	S5_12646469	1	0.062	1	1	1	1	0.0458702
S5_19428494	05	19428494	S5_19432190	1	3.696	1	1	1	1	0.0480692
S5_19628998	05	19628998	S5_19629013	1	0.015	1	1	1	1	0.0622222
S5_57665658	05	57665658	S5_58344406	1	678.748	1	1	1	1	0.249967
S5_58344406	05	58344406	S5_59403389	1	1058.98	1	1	1	1	0.249871
S5_64167404	05	64167404	S5_64167875	1	0.471	1	1	1	1	0.249865
S5_64167875	05	64167875	S5_64167904	1	0.029	1	1	1	1	0.249877
S5_65143612	05	65143612	S5_65144096	1	0.484	1	1	1	1	0.249621
S5_72631096	05	72631096	S5_72631115	1	0.019	1	1	1	1	0.0798437
S5_88558041	05	88558041	S5_88558143	1	0.102	1	1	1	1	0.0332937
S5_88558143	05	88558143	S5_95652386	1	7094.24	1	1	1	1	0.0332937
S5_134799802	05	134799802	S5_135465507	1	665.705	1	1	1	1	0.0628708
S5_136472510	05	136472510	S5_136472511	1	0.001	1	1	1	1	0.0870954
S5_136472511	05	136472511	S5_136472513	1	0.002	1	1	1	1	0.0870954
S5_150667551	05	150667551	S5_151680085	1	1012.53	1	1	1	1	0.113004
S5_229550755	05	229550755	S5_229554463	1	3.708	1	1	1	1	0.0475
S5_229554472	05	229554472	S5_229554618	1	0.146	1	1	1	1	0.0638018
S5_231017428	05	231017428	S5_231017467	1	0.039	1	1	1	1	0.0585938
S5_231628022	05	231628022	S5_231630359	1	2.337	1	1	1	1	0.0448443
S6_454221	06	454221	S6_454224	1	0.003	1	1	1	1	0.161343
S6_454224	06	454224	S6_454226	1	0.002	1	1	1	1	0.161343
S6_2704988	06	2704988	S6_2705005	1	0.017	1	1	1	1	0.249506
S6_25518609	06	25518609	S6_25518619	1	0.01	1	1	1	1	0.130811
S6_102297240	06	102297240	S6_102297241	1	0.001	1	1	1	1	0.15321
S6_202147337	06	202147337	S6_202147420	1	0.083	1	1	1	1	0.0656055
S6_202716238	06	202716238	S6_202716246	1	0.008	1	1	1	1	0.193311
S6_204065818	06	204065818	S6_204071626	1	5.808	1	1	1	1	0.0999802
S6_214460288	06	214460288	S6_214460669	1	0.381	1	1	1	1	0.0727147
S6_214483408	06	214483408	S6_214486478	1	3.07	1	1	1	1	0.0622222
S6_214486478	06	214486478	S6_214486487	1	0.009	1	1	1	1	0.0622222
S6_214486487	06	214486487	S6_214486526	1	0.039	1	1	1	1	0.0622222
S6_214486526	06	214486526	S6_214498787	1	12.261	1	1	1	1	0.0622222
S6_214871239	06	214871239	S6_214871283	1	0.044	1	1	1	1	0.0541683
S6_216078850	06	216078850	S6_216080922	1	2.072	1	1	1	1	0.0369822
S6_231387995	06	231387995	S6_231388119	1	0.124	1	1	1	1	0.247732
S6_232378251	06	232378251	S6_232378338	1	0.087	1	1	1	1	0.0755709
S6_234339153	06	234339153	S6_234339154	1	0.001	1	1	1	1	0.0438631
S6_235299756	06	235299756	S6_235303073	1	3.317	1	1	1	1	0.193594
S6_235303073	06	235303073	S6_235303090	1	0.017	1	1	1	1	0.193594
S7_13845804	07	13845804	S7_13845835	1	0.031	1	1	1	1	0.124732
S7_13845835	07	13845835	S7_13848709	1	2.874	1	1	1	1	0.118906
S7_13848709	07	13848709	S7_13848731	1	0.022	1	1	1	1	0.117769
S7_13848731	07	13848731	S7_13848733	1	0.002	1	1	1	1	0.117769
S7_13848733	07	13848733	S7_13848807	1	0.074	1	1	1	1	0.110451
S7_44934348	07	44934348	S7_44934354	1	0.006	1	1	1	1	0.0936993
S7_44934356	07	44934356	S7_44954314	1	19.958	1	1	1	1	0.0936993
S7_95818166	07	95818166	S7_95818177	1	0.011	1	1	1	1	0.133781
S7_95818177	07	95818177	S7_95819127	1	0.95	1	1	1	1	0.133781
S7_99335764	07	99335764	S7_99554479	1	218.715	1	1	1	1	0.0222107
S7_124360270	07	124360270	S7_124361341	1	1.071	1	1	1	1	0.137362
S7_137086958	07	137086958	S7_137709863	1	622.905	1	1	1	1	0.0946713
S7_138667637	07	138667637	S7_138667638	1	0.001	1	1	1	1	0.09
S7_138667638	07	138667638	S7_138712679	1	45.041	1	1	1	1	0.0908976
S7_138712679	07	138712679	S7_138746098	1	33.419	1	1	1	1	0.0807563
S7_138746098	07	138746098	S7_138746109	1	0.011	1	1	1	1	0.0798437
S7_140887715	07	140887715	S7_140887729	1	0.014	1	1	1	1	0.104875
S7_153590220	07	153590220	S7_153591268	1	1.048	1	1	1	1	0.132559
S7_177465622	07	177465622	S7_177481366	1	15.744	1	1	1	1	0.0329287
S7_177481366	07	177481366	S7_177593353	1	111.987	1	1	1	1	0.0332937
S7_186529700	07	186529700	S7_186533839	1	4.139	1	1	1	1	0.0424691
S7_206590958	07	206590958	S7_206593549	1	2.591	1	1	1	1	0.0622222
S7_206593549	07	206593549	S7_206593706	1	0.157	1	1	1	1	0.057918
S7_213310900	07	213310900	S7_213712324	1	401.424	1	1	1	1	0.24723
S7_214143259	07	214143259	S7_214145952	1	2.693	1	1	1	1	0.113804
S7_221409809	07	221409809	S7_221409810	1	0.001	1	1	1	1	0.0826446
S7_223205977	07	223205977	S7_223206059	1	0.082	1	1	1	1	0.10832
S7_223206059	07	223206059	S7_223207408	1	1.349	1	1	1	1	0.10832
S7_223989880	07	223989880	S7_224000966	1	11.086	1	1	1	1	0.056612
S7_225169332	07	225169332	S7_225170433	1	1.101	1	1	1	1	0.107079
S7_225176957	07	225176957	S7_225176974	1	0.017	1	1	1	1	0.124732
S7_227115862	07	227115862	S7_227115875	1	0.013	1	1	1	1	0.213382
S7_227868815	07	227868815	S7_227868816	1	0.001	1	1	1	1	0.0642093
S7_228036820	07	228036820	S7_228036829	1	0.009	1	1	1	1	0.0541683
S8_87238808	08	87238808	S8_87887288	1	648.48	1	1	1	1	0.119853
S8_128557745	08	128557745	S8_128557757	1	0.012	1	1	1	1	0.229136
S8_130368512	08	130368512	S8_130368524	1	0.012	1	1	1	1	0.0920447
S8_130368524	08	130368524	S8_130368563	1	0.039	1	1	1	1	0.0920447
S8_130368563	08	130368563	S8_130368566	1	0.003	1	1	1	1	0.0920447
S8_131215892	08	131215892	S8_131216026	1	0.134	1	1	1	1	0.110451
S8_131216343	08	131216343	S8_131221971	1	5.628	1	1	1	1	0.113004
S8_132715115	08	132715115	S8_132715262	1	0.147	1	1	1	1	0.0755709
S8_132929834	08	132929834	S8_132929885	1	0.051	1	1	1	1	0.161343
S8_133637160	08	133637160	S8_133637219	1	0.059	1	1	1	1	0.246094
S8_133637306	08	133637306	S8_133637307	1	0.001	1	1	1	1	0.235062
S8_142539265	08	142539265	S8_142539368	1	0.103	1	1	1	1	0.0530236
S9_757840	09	757840	S9_758056	1	0.216	1	1	1	1	0.0356653
S9_758056	09	758056	S9_758083	1	0.027	1	1	1	1	0.0336668
S9_1355989	09	1355989	S9_1380874	1	24.885	1	1	1	1	0.118906
S9_1380874	09	1380874	S9_1381019	1	0.145	1	1	1	1	0.115556
S9_65338917	09	65338917	S9_65338918	1	0.001	1	1	1	1	0.0622222
S9_65665775	09	65665775	S9_65677664	1	11.889	1	1	1	1	0.0592854
S9_69796813	09	69796813	S9_69798142	1	1.329	1	1	1	1	0.0622222
S9_71591488	09	71591488	S9_71591489	1	0.001	1	1	1	1	0.0861678
S9_237629517	09	237629517	S9_237629535	1	0.018	1	1	1	1	0.247934
S9_239882987	09	239882987	S9_239883003	1	0.016	1	1	1	1	0.0809877
S9_240442208	09	240442208	S9_240442217	1	0.009	1	1	1	1	0.0453515
S9_240442217	09	240442217	S9_240442276	1	0.059	1	1	1	1	0.0352469
S9_240442276	09	240442276	S9_240442277	1	0.001	1	1	1	1	0.0352469
S9_240442277	09	240442277	S9_240442279	1	0.002	1	1	1	1	0.0352469
S9_249498525	09	249498525	S9_249498551	1	0.026	1	1	1	1	0.133781
S9_249498551	09	249498551	S9_249499007	1	0.456	1	1	1	1	0.130811
S9_249499007	09	249499007	S9_249502981	1	3.974	1	1	1	1	0.12955
S9_249947667	09	249947667	S9_249947709	1	0.042	1	1	1	1	0.0622222
S9_250210324	09	250210324	S9_250211718	1	1.394	1	1	1	1	0.0492495
S9_250661446	09	250661446	S9_250661454	1	0.008	1	1	1	1	0.116151
S10_17182357	10	17182357	S10_17182371	1	0.014	1	1	1	1	0.142966
S10_21418423	10	21418423	S10_21418437	1	0.014	1	1	1	1	0.229136
S10_28853223	10	28853223	S10_28853295	1	0.072	1	1	1	1	0.245389
S10_28853295	10	28853295	S10_28853856	1	0.561	1	1	1	1	0.242874
S10_34481187	10	34481187	S10_34483354	1	2.167	1	1	1	1	0.0599934
S10_75309115	10	75309115	S10_75309116	1	0.001	1	1	1	1	0.0530236
S10_75641253	10	75641253	S10_76624285	1	983.032	1	1	1	1	0.2016
S10_76812889	10	76812889	S10_77583288	1	770.399	1	1	1	1	0.195917
S10_79836082	10	79836082	S10_79849697	1	13.615	1	1	1	1	0.17284
S10_79849730	10	79849730	S10_80274179	1	424.449	1	1	1	1	0.184414
S10_93767269	10	93767269	S10_95650352	1	1883.08	1	1	1	1	0.193594
S10_95650352	10	95650352	S10_96023845	1	373.493	1	1	1	1	0.193594
S10_96685953	10	96685953	S10_96688507	1	2.554	1	1	1	1	0.184559
S10_102573387	10	102573387	S10_102588320	1	14.933	1	1	1	1	0.1829
S10_102588320	10	102588320	S10_102594799	1	6.479	1	1	1	1	0.1875
S10_102738395	10	102738395	S10_102739054	1	0.659	1	1	1	1	0.1824
S10_102739054	10	102739054	S10_102791641	1	52.587	1	1	1	1	0.17365
S10_103502466	10	103502466	S10_106905862	1	3403.4	1	1	1	1	0.177515
S10_107269065	10	107269065	S10_107269198	1	0.133	1	1	1	1	0.181689
S10_107269198	10	107269198	S10_107481824	1	212.626	1	1	1	1	0.179546
S10_132150160	10	132150160	S10_132516136	1	365.976	1	1	1	1	0.0998437
S10_135206799	10	135206799	S10_135234884	1	28.085	1	1	1	1	0.193906
S10_135234884	10	135234884	S10_135251831	1	16.947	1	1	1	1	0.1829
S10_135251831	10	135251831	S10_135255270	1	3.439	1	1	1	1	0.183115
S10_141936468	10	141936468	S10_141936815	1	0.347	1	1	1	1	0.15321
S10_147791074	10	147791074	S10_147960523	1	169.449	1	1	1	1	0.188929
S10_149149889	10	149149889	S10_149586726	1	436.837	1	1	1	1	0.1875
S10_153671714	10	153671714	S10_153671722	1	0.008	1	1	1	1	0.194477
S10_203005200	10	203005200	S10_203005202	1	0.002	1	1	1	1	0.0809877
S10_205720741	10	205720741	S10_205720782	1	0.041	1	1	1	1	0.222222
S10_226918595	10	226918595	S10_226918614	1	0.019	1	1	1	1	0.246772
S10_226926089	10	226926089	S10_226926142	1	0.053	1	1	1	1	0.0987654
S10_226926389	10	226926389	S10_226926453	1	0.064	1	1	1	1	0.100723
S10_227940683	10	227940683	S10_227964119	1	23.436	1	1	1	1	0.0724656
S10_231293357	10	231293357	S10_231295020	1	1.663	1	1	1	1	0.056612
S10_231295308	10	231295308	S10_231295910	1	0.602	1	1	1	1	0.0798437
S10_231295910	10	231295910	S10_231295962	1	0.052	1	1	1	1	0.0818079
S11_145280	11	145280	S11_145313	1	0.033	1	1	1	1	0.200929
S11_12933186	11	12933186	S11_12933213	1	0.027	1	1	1	1	0.144375
S11_12933213	11	12933213	S11_12933321	1	0.108	1	1	1	1	0.141794
S11_12933321	11	12933321	S11_12933325	1	0.004	1	1	1	1	0.146684
S11_13326913	11	13326913	S11_13326917	1	0.004	1	1	1	1	0.142966
S11_34414765	11	34414765	S11_34414852	1	0.087	1	1	1	1	0.246181
S11_49724291	11	49724291	S11_49724303	1	0.012	1	1	1	1	0.240987
S11_49724303	11	49724303	S11_49726028	1	1.725	1	1	1	1	0.239481
S11_85284992	11	85284992	S11_85543247	1	258.255	1	1	1	1	0.0237954
S11_223624507	11	223624507	S11_223624524	1	0.017	1	1	1	1	0.0846222
S11_230009449	11	230009449	S11_230009452	1	0.003	1	1	1	1	0.233304
S11_230009452	11	230009452	S11_230009514	1	0.062	1	1	1	1	0.234375
S11_244939842	11	244939842	S11_244939855	1	0.013	1	1	1	1	0.110451
S11_249897673	11	249897673	S11_249898685	1	1.012	1	1	1	1	0.0656055
S11_258369874	11	258369874	S11_258369875	1	0.001	1	1	1	1	0.0622222
S12_240075	12	240075	S12_245446	1	5.371	1	1	1	1	0.165495
S12_245446	12	245446	S12_298099	1	52.653	1	1	1	1	0.16409
S12_5053576	12	5053576	S12_5053585	1	0.009	1	1	1	1	0.247444
S12_5053585	12	5053585	S12_5215120	1	161.535	1	1	1	1	0.247934
S12_6940243	12	6940243	S12_6940284	1	0.041	1	1	1	1	0.249851
S12_7037576	12	7037576	S12_7037727	1	0.151	1	1	1	1	0.151224
S12_10760202	12	10760202	S12_10760297	1	0.095	1	1	1	1	0.1875
S12_11412209	12	11412209	S12_11412230	1	0.021	1	1	1	1	0.168367
S12_16942556	12	16942556	S12_16942558	1	0.002	1	1	1	1	0.0717284
S12_17200444	12	17200444	S12_17200617	1	0.173	1	1	1	1	0.0727147
S12_70535603	12	70535603	S12_70536812	1	1.209	1	1	1	1	0.0433884
S12_75052809	12	75052809	S12_75167354	1	114.545	1	1	1	1	0.0448443
S12_75167354	12	75167354	S12_75409365	1	242.011	1	1	1	1	0.0443483
S12_81488930	12	81488930	S12_81900980	1	412.05	1	1	1	1	0.0443483
S12_82939603	12	82939603	S12_84102811	1	1163.21	1	1	1	1	0.0535899
S12_84102811	12	84102811	S12_84106980	1	4.169	1	1	1	1	0.0530236
S12_104374632	12	104374632	S12_105780968	1	1406.34	1	1	1	1	0.0530236
S12_115135355	12	115135355	S12_115135387	1	0.032	1	1	1	1	0.0448443
S12_146029256	12	146029256	S12_146029257	1	0.001	1	1	1	1	0.184691
S12_180273133	12	180273133	S12_180273233	1	0.1	1	1	1	1	0.0559807
S12_184004938	12	184004938	S12_184288982	1	284.044	1	1	1	1	0.0614612
S12_216588558	12	216588558	S12_216588564	1	0.006	1	1	1	1	0.205432
S12_218670449	12	218670449	S12_218670450	1	0.001	1	1	1	1	0.153822
S12_226393333	12	226393333	S12_226393526	1	0.193	1	1	1	1	0.0585938
S12_226442047	12	226442047	S12_226442058	1	0.011	1	1	1	1	0.0622222
S1_36553164	01	36553164	S1_36719336	1	166.172	1	1	1	1	0.0763889
S1_57301838	01	57301838	S1_57380018	1	78.18	1	1	1	1	0.22715
S1_57715145	01	57715145	S1_57899022	1	183.877	1	1	1	1	0.0701811
S1_69503550	01	69503550	S1_69521441	1	17.891	1	1	1	1	0.1262
S1_121009028	01	121009028	S1_121009084	1	0.056	1	1	1	1	0.0429239
S1_121070177	01	121070177	S1_121327711	1	257.534	1	1	1	1	0.0322222
S1_122474219	01	122474219	S1_124519005	1	2044.79	1	1	1	1	0.0322222
S1_159796237	01	159796237	S1_159796288	1	0.051	1	1	1	1	0.0553633
S1_200575324	01	200575324	S1_200575332	1	0.008	1	1	1	1	0.0322222
S1_230159701	01	230159701	S1_230159702	1	0.001	1	1	1	1	0.131358
S1_230159702	01	230159702	S1_230159737	1	0.035	1	1	1	1	0.131358
S2_28070296	02	28070296	S2_28298259	1	227.963	1	1	1	1	0.0429239
S2_44714524	02	44714524	S2_45328710	1	614.186	1	1	1	1	0.0322222
S2_46965502	02	46965502	S2_48612922	1	1647.42	1	1	1	1	0.0322222
S2_48612922	02	48612922	S2_50264756	1	1651.83	1	1	1	1	0.0322222
S2_50264756	02	50264756	S2_50742381	1	477.625	1	1	1	1	0.0322222
S2_73953319	02	73953319	S2_73953334	1	0.015	1	1	1	1	0.091813
S2_73953334	02	73953334	S2_73953350	1	0.016	1	1	1	1	0.091813
S2_139310361	02	139310361	S2_139310370	1	0.009	1	1	1	1	0.0322222
S2_139310370	02	139310370	S2_139310383	1	0.013	1	1	1	1	0.0322222
S2_143058024	02	143058024	S2_143058052	1	0.028	1	1	1	1	0.0325716
S2_143058052	02	143058052	S2_143058341	1	0.289	1	1	1	1	0.0325716
S2_152108423	02	152108423	S2_152108562	1	0.139	1	1	1	1	0.0747701
S2_161100164	02	161100164	S2_161211652	1	111.488	1	1	1	1	0.0322222
S2_168990574	02	168990574	S2_169019313	1	28.739	1	1	1	1	0.0524691
S2_169019313	02	169019313	S2_169019503	1	0.19	1	1	1	1	0.0524691
S3_1736898	03	1736898	S3_1758452	1	21.554	1	1	1	1	0.131358
S3_17906932	03	17906932	S3_17906964	1	0.032	1	1	1	1	0.0322222
S3_17906964	03	17906964	S3_17907925	1	0.961	1	1	1	1	0.0322222
S3_22023968	03	22023968	S3_22023984	1	0.016	1	1	1	1	0.0524691
S3_22037026	03	22037026	S3_22037175	1	0.149	1	1	1	1	0.175028
S3_58539240	03	58539240	S3_59178025	1	638.785	1	1	1	1	0.069375
S3_213857854	03	213857854	S3_213857866	1	0.012	1	1	1	1	0.0648999
S3_213933590	03	213933590	S3_213933658	1	0.068	1	1	1	1	0.150892
S3_229557421	03	229557421	S3_229563457	1	6.036	1	1	1	1	0.167908
S3_229572815	03	229572815	S3_229572836	1	0.021	1	1	1	1	0.148062
S3_231771201	03	231771201	S3_231799399	1	28.198	1	1	1	1	0.0772246
S3_231818228	03	231818228	S3_231818326	1	0.098	1	1	1	1	0.0772246
S3_235399596	03	235399596	S3_235594138	1	194.542	1	1	1	1	0.0763889
S3_253991642	03	253991642	S3_253992287	1	0.645	1	1	1	1	0.0772246
S3_256208799	03	256208799	S3_256208800	1	0.001	1	1	1	1	0.101731
S3_256418355	03	256418355	S3_256418367	1	0.012	1	1	1	1	0.0524691
S4_7892843	04	7892843	S4_7895071	1	2.228	1	1	1	1	0.069375
S4_8086233	04	8086233	S4_8086539	1	0.306	1	1	1	1	0.0553633
S4_43808906	04	43808906	S4_43808924	1	0.018	1	1	1	1	0.196312
S4_97641450	04	97641450	S4_97641451	1	0.001	1	1	1	1	0.0325716
S4_131575309	04	131575309	S4_131575320	1	0.011	1	1	1	1	0.069375
S4_131823984	04	131823984	S4_131823987	1	0.003	1	1	1	1	0.0763889
S4_205692781	04	205692781	S4_205698453	1	5.672	1	1	1	1	0.0429239
S4_211948411	04	211948411	S4_211948450	1	0.039	1	1	1	1	0.091813
S5_52975	05	52975	S5_53003	1	0.028	1	1	1	1	0.0772246
S5_45152399	05	45152399	S5_45162322	1	9.923	1	1	1	1	0.0956633
S5_231626488	05	231626488	S5_231627237	1	0.749	1	1	1	1	0.0429239
S5_231627237	05	231627237	S5_231628022	1	0.785	1	1	1	1	0.0429239
S6_799002	06	799002	S6_799033	1	0.031	1	1	1	1	0.131358
S6_40934690	06	40934690	S6_41637947	1	703.257	1	1	1	1	0.213018
S6_118895445	06	118895445	S6_118902144	1	6.699	1	1	1	1	0.0780785
S6_118902144	06	118902144	S6_119669334	1	767.19	1	1	1	1	0.0747701
S6_204113295	06	204113295	S6_204113319	1	0.024	1	1	1	1	0.0322222
S6_206890839	06	206890839	S6_206890840	1	0.001	1	1	1	1	0.16
S6_214459645	06	214459645	S6_214460288	1	0.643	1	1	1	1	0.0701811
S6_214479705	06	214479705	S6_214479706	1	0.001	1	1	1	1	0.0524691
S6_214479706	06	214479706	S6_214479709	1	0.003	1	1	1	1	0.0524691
S6_214482563	06	214482563	S6_214483390	1	0.827	1	1	1	1	0.0524691
S6_215956308	06	215956308	S6_215957418	1	1.11	1	1	1	1	0.0252994
S6_215957418	06	215957418	S6_216078850	1	121.432	1	1	1	1	0.0322222
S6_228955925	06	228955925	S6_228955954	1	0.029	1	1	1	1	0.158512
S7_7794018	07	7794018	S7_7801642	1	7.624	1	1	1	1	0.0553633
S7_153389910	07	153389910	S7_153590220	1	200.31	1	1	1	1	0.127097
S7_177462019	07	177462019	S7_177465622	1	3.603	1	1	1	1	0.0322222
S7_223207497	07	223207497	S7_223209103	1	1.606	1	1	1	1	0.101731
S7_223819313	07	223819313	S7_223819345	1	0.032	1	1	1	1	0.235128
S7_227868870	07	227868870	S7_227868907	1	0.037	1	1	1	1	0.0524691
S7_228713787	07	228713787	S7_228713876	1	0.089	1	1	1	1	0.158414
S8_131886276	08	131886276	S8_131886513	1	0.237	1	1	1	1	0.0952889
S8_132935171	08	132935171	S8_132935172	1	0.001	1	1	1	1	0.131358
S8_132935172	08	132935172	S8_132935173	1	0.001	1	1	1	1	0.131358
S8_132935173	08	132935173	S8_132935174	1	0.001	1	1	1	1	0.131358
S9_249691459	09	249691459	S9_249691476	1	0.017	1	1	1	1	0.151433
S10_798480	10	798480	S10_800657	1	2.177	1	1	1	1	0.0648999
S10_800657	10	800657	S10_800695	1	0.038	1	1	1	1	0.0648999
S10_102791641	10	102791641	S10_102865899	1	74.258	1	1	1	1	0.16
S10_102865899	10	102865899	S10_103502466	1	636.567	1	1	1	1	0.172036
S10_136702781	10	136702781	S10_139442242	1	2739.46	1	1	1	1	0.175933
S10_170037486	10	170037486	S10_170037491	1	0.005	1	1	1	1	0.127097
S10_226922324	10	226922324	S10_226922347	1	0.023	1	1	1	1	0.091813
S10_226922347	10	226922347	S10_226926089	1	3.742	1	1	1	1	0.091813
S10_227485191	10	227485191	S10_227485318	1	0.127	1	1	1	1	0.0429239
S11_34716594	11	34716594	S11_34716828	1	0.234	1	1	1	1	0.116652
S11_35538186	11	35538186	S11_35538187	1	0.001	1	1	1	1	0.0524691
S11_85543247	11	85543247	S11_85543251	1	0.004	1	1	1	1	0.0780785
S11_85543251	11	85543251	S11_85543257	1	0.006	1	1	1	1	0.0780785
S11_223554553	11	223554553	S11_223554566	1	0.013	1	1	1	1	0.069375
S11_244541012	11	244541012	S11_244541198	1	0.186	1	1	1	1	0.114966
S11_250152986	11	250152986	S11_250153010	1	0.024	1	1	1	1	0.091813
S12_324607	12	324607	S12_333331	1	8.724	1	1	1	1	0.0524691
S12_35864180	12	35864180	S12_35864251	1	0.071	1	1	1	1	0.244418
S12_59577982	12	59577982	S12_66184171	1	6606.19	1	1	1	1	0.0524691
S12_208197268	12	208197268	S12_208197301	1	0.033	1	1	1	1	0.101731
S12_220926454	12	220926454	S12_220926471	1	0.017	1	1	1	1	0.16
S12_220926471	12	220926471	S12_220926609	1	0.138	1	1	1	1	0.16
S12_220926609	12	220926609	S12_220926650	1	0.041	1	1	1	1	0.16
S12_220926650	12	220926650	S12_220926654	1	0.004	1	1	1	1	0.16
S12_226393526	12	226393526	S12_226393530	1	0.004	1	1	1	1	0.0524691
S1_25482255	01	25482255	S1_25482282	1	0.027	1	1	1	1	0.140134
S1_31031371	01	31031371	S1_31031498	1	0.127	1	1	1	1	0.16
S1_158663158	01	158663158	S1_158663244	1	0.086	1	1	1	1	0.0663265
S1_267795409	01	267795409	S1_267795427	1	0.018	1	1	1	1	0.150086
S1_267795427	01	267795427	S1_267795428	1	0.001	1	1	1	1	0.150086
S1_267795428	01	267795428	S1_267795430	1	0.002	1	1	1	1	0.150086
S2_46688100	02	46688100	S2_46965502	1	277.402	1	1	1	1	0.0344388
S3_2404758	03	2404758	S3_2405057	1	0.299	1	1	1	1	0.0789514
S3_22030846	03	22030846	S3_22036234	1	5.388	1	1	1	1	0.178889
S3_22036234	03	22036234	S3_22036239	1	0.005	1	1	1	1	0.178889
S3_22036239	03	22036239	S3_22036272	1	0.033	1	1	1	1	0.178889
S3_30572427	03	30572427	S3_30572572	1	0.145	1	1	1	1	0.0670634
S3_42967620	03	42967620	S3_43871996	1	904.376	1	1	1	1	0.18028
S3_93101209	03	93101209	S3_93906036	1	804.827	1	1	1	1	0.0663265
S3_203063760	03	203063760	S3_203063764	1	0.004	1	1	1	1	0.0670634
S3_204208206	03	204208206	S3_204208209	1	0.003	1	1	1	1	0.069375
S4_8086227	04	8086227	S4_8086232	1	0.005	1	1	1	1	0.0547593
S4_130459094	04	130459094	S4_130459107	1	0.013	1	1	1	1	0.0670634
S4_203510593	04	203510593	S4_203522690	1	12.097	1	1	1	1	0.0834985
S4_206722003	04	206722003	S4_206723967	1	1.964	1	1	1	1	0.0630022
S5_197255447	05	197255447	S5_197255533	1	0.086	1	1	1	1	0.0670634
S5_213812781	05	213812781	S5_213812790	1	0.009	1	1	1	1	0.141582
S5_213812790	05	213812790	S5_213812808	1	0.018	1	1	1	1	0.141582
S5_214207646	05	214207646	S5_214207647	1	0.001	1	1	1	1	0.0663265
S5_214207647	05	214207647	S5_214207648	1	0.001	1	1	1	1	0.0663265
S6_106290682	06	106290682	S6_106290683	1	0.001	1	1	1	1	0.0663265
S6_118842383	06	118842383	S6_118895445	1	53.062	1	1	1	1	0.0789514
S6_202147168	06	202147168	S6_202147247	1	0.079	1	1	1	1	0.0663265
S6_202147247	06	202147247	S6_202147285	1	0.038	1	1	1	1	0.0663265
S6_202147285	06	202147285	S6_202147337	1	0.052	1	1	1	1	0.0663265
S6_214871283	06	214871283	S6_214871363	1	0.08	1	1	1	1	0.0547593
S7_7794003	07	7794003	S7_7794018	1	0.015	1	1	1	1	0.0547593
S7_131116760	07	131116760	S7_131116796	1	0.036	1	1	1	1	0.0344388
S7_221405047	07	221405047	S7_221409809	1	4.762	1	1	1	1	0.0834985
S9_71667491	09	71667491	S9_71667504	1	0.013	1	1	1	1	0.09
S10_9018005	10	9018005	S10_9018007	1	0.002	1	1	1	1	0.220851
S10_29299087	10	29299087	S10_29356501	1	57.414	1	1	1	1	0.0547593
S10_43737710	10	43737710	S10_43737711	1	0.001	1	1	1	1	0.162868
S10_79849697	10	79849697	S10_79849730	1	0.033	1	1	1	1	0.178889
S10_128970565	10	128970565	S10_128976298	1	5.733	1	1	1	1	0.103806
S11_250992614	11	250992614	S11_250992615	1	0.001	1	1	1	1	0.179931
S11_250992615	11	250992615	S11_250992617	1	0.002	1	1	1	1	0.179931
S12_4319873	12	4319873	S12_4319887	1	0.014	1	1	1	1	0.0789514
S12_184288982	12	184288982	S12_184351929	1	62.947	1	1	1	1	0.0547593
S12_222771207	12	222771207	S12_222771222	1	0.015	1	1	1	1	0.0663265
S2_138434817	02	138434817	S2_138434856	1	0.039	1	1	1	1	0.110451
S5_227845601	05	227845601	S5_227845603	1	0.002	1	1	1	1	0.24356
S9_169618026	09	169618026	S9_169618054	1	0.028	1	1	1	1	0.211337
S9_169618054	09	169618054	S9_169618064	1	0.01	1	1	1	1	0.211337
S2_138436342	02	138436342	S2_138436348	1	0.006	1	1	1	1	0.112517
S2_138436348	02	138436348	S2_138436359	1	0.011	1	1	1	1	0.112517
S1_14645765	01	14645765	S1_14645775	1	0.01	1	1	1	1	0.249969
S3_241723981	03	241723981	S3_241724030	1	0.049	1	1	1	1	0.248488
S3_241724030	03	241724030	S3_241727541	1	3.511	1	1	1	1	0.248488
S5_178253010	05	178253010	S5_178253013	1	0.003	1	1	1	1	0.249969
S7_7673004	07	7673004	S7_7673058	1	0.054	1	1	1	1	0.249969
S10_120770680	10	120770680	S10_120770689	1	0.009	1	1	1	1	0.246265
S10_120770689	10	120770689	S10_120773345	1	2.656	1	1	1	1	0.246265
S11_8096881	11	8096881	S11_8096897	1	0.016	1	1	1	1	0.224775
S4_178188868	04	178188868	S4_178188885	1	0.017	1	1	1	1	0.129875
S1_227409966	01	227409966	S1_227411412	1	1.446	1	1	1	1	0.243056
S2_13167766	02	13167766	S2_13167772	1	0.006	1	1	1	1	0.25
S7_212504263	07	212504263	S7_212504278	1	0.015	1	1	1	1	0.24798
S11_12888808	11	12888808	S11_12888828	1	0.02	1	1	1	1	0.25
S3_241727541	03	241727541	S3_241727600	1	0.059	1	1	1	1	0.248418
S3_241727600	03	241727600	S3_241727601	1	0.001	1	1	1	1	0.248418
S5_227852481	05	227852481	S5_227852494	1	0.013	1	1	1	1	0.242099
S5_227852494	05	227852494	S5_227852517	1	0.023	1	1	1	1	0.242099
S12_12837571	12	12837571	S12_12837598	1	0.027	1	1	1	1	0.238858
S6_88223907	06	88223907	S6_88223933	1	0.026	1	1	1	1	0.24192
S12_199857478	12	199857478	S12_199857480	1	0.002	1	1	1	1	0.246094
S3_20412018	03	20412018	S3_20412028	1	0.01	1	1	1	1	0.244544
S5_227842748	05	227842748	S5_227842774	1	0.026	1	1	1	1	0.226762
S6_229951956	06	229951956	S6_229959596	1	7.64	1	1	1	1	0.236389
S11_250089855	11	250089855	S11_250089856	1	0.001	1	1	1	1	0.244544
S11_62163689	11	62163689	S11_62163706	1	0.017	1	1	1	1	0.249228
S6_8527661	06	8527661	S6_8527810	1	0.149	1	1	1	1	0.239298
S10_202476300	10	202476300	S10_202476329	1	0.029	1	1	1	1	0.248754
S7_129800573	07	129800573	S7_129800595	1	0.022	1	1	1	1	0.236788
S12_94919577	12	94919577	S12_94919595	1	0.018	1	1	1	1	0.115556
S3_193137337	03	193137337	S3_193137397	1	0.06	1	1	1	1	0.249114
S3_193137397	03	193137397	S3_193137398	1	0.001	1	1	1	1	0.249114
S6_12773601	06	12773601	S6_12773674	1	0.073	1	1	1	1	0.229823
S12_11399098	12	11399098	S12_11399103	1	0.005	1	1	1	1	0.245713
S1_164045632	01	164045632	S1_164045663	1	0.031	1	1	1	1	0.235093
S5_12761144	05	12761144	S5_12761161	1	0.017	1	1	1	1	0.132559
S7_4407056	07	4407056	S7_4407101	1	0.045	1	1	1	1	0.230975
S1_7739785	01	7739785	S1_7739786	1	0.001	1	1	1	1	0.216389
S1_7739786	01	7739786	S1_7739787	1	0.001	1	1	1	1	0.216389
S1_7739787	01	7739787	S1_7739788	1	0.001	1	1	1	1	0.216389
S1_156456867	01	156456867	S1_156460040	1	3.173	1	1	1	1	0.242028
S5_168986945	05	168986945	S5_169099787	1	112.842	1	1	1	1	0.22285
S2_106291256	02	106291256	S2_106291257	1	0.001	1	1	1	1	0.244774
S12_12304315	12	12304315	S12_12304334	1	0.019	1	1	1	1	0.244774
S6_11302297	06	11302297	S6_11302321	1	0.024	1	1	1	1	0.244774
S7_4407101	07	4407101	S7_4407164	1	0.063	1	1	1	1	0.228874
S5_231998581	05	231998581	S5_231998590	1	0.009	1	1	1	1	0.237209
S2_170969855	02	170969855	S2_170978768	1	8.913	1	1	1	1	0.25
S1_163778939	01	163778939	S1_163778950	1	0.011	1	1	1	1	0.234375
S6_14939455	06	14939455	S6_14939505	1	0.05	1	1	1	1	0.249848
S7_48380168	07	48380168	S7_48487277	1	107.109	1	1	1	1	0.238242
S10_209470759	10	209470759	S10_209827508	1	356.749	1	1	1	1	0.234375
S7_226206752	07	226206752	S7_226379156	1	172.404	1	1	1	1	0.24619
S10_194555095	10	194555095	S10_194568906	1	13.811	1	1	1	1	0.209096
S1_229305803	01	229305803	S1_229305830	1	0.027	1	1	1	1	0.239255
S6_235288608	06	235288608	S6_235288632	1	0.024	1	1	1	1	0.203056
S6_235352930	06	235352930	S6_235352963	1	0.033	1	1	1	1	0.203056
S6_235353017	06	235353017	S6_235353040	1	0.023	1	1	1	1	0.203056
S10_428391	10	428391	S10_428447	1	0.056	1	1	1	1	0.203056
S6_201724940	06	201724940	S6_201725063	1	0.123	1	1	1	1	0.227856
S11_12955807	11	12955807	S11_12955815	1	0.008	1	1	1	1	0.242532
S12_32635067	12	32635067	S12_32635084	1	0.017	1	1	1	1	0.211818
S10_5251643	10	5251643	S10_5251652	1	0.009	1	1	1	1	0.233604
S6_235241360	06	235241360	S6_235255687	1	14.327	1	1	1	1	0.198117
S6_235299671	06	235299671	S6_235299695	1	0.024	1	1	1	1	0.198117
S6_235299695	06	235299695	S6_235299756	1	0.061	1	1	1	1	0.198117
S12_12304274	12	12304274	S12_12304284	1	0.01	1	1	1	1	0.247436
S12_12304284	12	12304284	S12_12304315	1	0.031	1	1	1	1	0.247436
S10_194570103	10	194570103	S10_194571517	1	1.414	1	1	1	1	0.207194
S10_426061	10	426061	S10_426836	1	0.775	1	1	1	1	0.199501
S1_9690530	01	9690530	S1_9704589	1	14.059	1	1	1	1	0.192932
S1_9704589	01	9704589	S1_9712126	1	7.537	1	1	1	1	0.192932
S4_188780027	04	188780027	S4_188780035	1	0.008	1	1	1	1	0.208592
S4_188780035	04	188780035	S4_188780036	1	0.001	1	1	1	1	0.208592
S4_188780036	04	188780036	S4_188780048	1	0.012	1	1	1	1	0.208592
S10_219559065	10	219559065	S10_219562153	1	3.088	1	1	1	1	0.246672
S5_2975867	05	2975867	S5_2975914	1	0.047	1	1	1	1	0.215951
S3_19678653	03	19678653	S3_19678662	1	0.009	1	1	1	1	0.101731
S10_215073564	10	215073564	S10_215073577	1	0.013	1	1	1	1	0.25
S7_129800550	07	129800550	S7_129800573	1	0.023	1	1	1	1	0.237021
S3_39163	03	39163	S3_39307	1	0.144	1	1	1	1	0.1875
S4_188778848	04	188778848	S4_188778854	1	0.006	1	1	1	1	0.203725
S11_257923541	11	257923541	S11_257923544	1	0.003	1	1	1	1	0.119599
S11_257923544	11	257923544	S11_257923557	1	0.013	1	1	1	1	0.119599
S1_229305840	01	229305840	S1_229305843	1	0.003	1	1	1	1	0.218731
S8_133010114	08	133010114	S8_133010140	1	0.026	1	1	1	1	0.224242
S1_9686580	01	9686580	S1_9686602	1	0.022	1	1	1	1	0.188897
S1_233846207	01	233846207	S1_233846221	1	0.014	1	1	1	1	0.212839
S6_12761138	06	12761138	S6_12773601	1	12.463	1	1	1	1	0.241736
S1_261760493	01	261760493	S1_261760509	1	0.016	1	1	1	1	0.215706
S1_211300674	01	211300674	S1_211300675	1	0.001	1	1	1	1	0.184627
S6_11594667	06	11594667	S6_11594682	1	0.015	1	1	1	1	0.202969
S10_144347376	10	144347376	S10_144347377	1	0.001	1	1	1	1	0.194637
S10_11199860	10	11199860	S10_11199893	1	0.033	1	1	1	1	0.175895
S6_232767554	06	232767554	S6_232767626	1	0.072	1	1	1	1	0.19611
S3_244760457	03	244760457	S3_244760459	1	0.002	1	1	1	1	0.177282
S10_91430837	10	91430837	S10_91430841	1	0.004	1	1	1	1	0.1875
S8_141155400	08	141155400	S8_141155403	1	0.003	1	1	1	1	0.178687
S8_133808949	08	133808949	S8_133808974	1	0.025	1	1	1	1	0.188962
S7_7812700	07	7812700	S7_7818609	1	5.909	1	1	1	1	0.213948
S8_127976990	08	127976990	S8_127976997	1	0.007	1	1	1	1	0.169722
S10_102088392	10	102088392	S10_102088396	1	0.004	1	1	1	1	0.190441
S10_130325753	10	130325753	S10_130325781	1	0.028	1	1	1	1	0.181551
S8_127974722	08	127974722	S8_127976990	1	2.268	1	1	1	1	0.171096
S11_209118	11	209118	S11_209120	1	0.002	1	1	1	1	0.171096
S12_181871383	12	181871383	S12_181871384	1	0.001	1	1	1	1	0.208981
S9_250453489	09	250453489	S9_250453490	1	0.001	1	1	1	1	0.243814
S6_8523329	06	8523329	S6_8523335	1	0.006	1	1	1	1	0.172488
S11_209120	11	209120	S11_209122	1	0.002	1	1	1	1	0.172488
S3_236018825	03	236018825	S3_236111604	1	92.779	1	1	1	1	0.202148
S11_45156457	11	45156457	S11_45156466	1	0.009	1	1	1	1	0.196523
S12_6128531	12	6128531	S12_6128532	1	0.001	1	1	1	1	0.196523
S4_18541287	04	18541287	S4_18541292	1	0.005	1	1	1	1	0.156636
S4_190142942	04	190142942	S4_190142980	1	0.038	1	1	1	1	0.156636
S1_70739273	01	70739273	S1_70739318	1	0.045	1	1	1	1	0.157966
S5_229923509	05	229923509	S5_229923518	1	0.009	1	1	1	1	0.216389
S5_229923518	05	229923518	S5_229923529	1	0.011	1	1	1	1	0.216389
S11_238019491	11	238019491	S11_238019573	1	0.082	1	1	1	1	0.160688
S12_221372773	12	221372773	S12_221372774	1	0.001	1	1	1	1	0.0936993
S5_227842381	05	227842381	S5_227842389	1	0.008	1	1	1	1	0.243056
S4_18541094	04	18541094	S4_18541287	1	0.193	1	1	1	1	0.151023
S4_135035758	04	135035758	S4_135037105	1	1.347	1	1	1	1	0.152344
S7_16095330	07	16095330	S7_16095340	1	0.01	1	1	1	1	0.164931
S7_16095340	07	16095340	S7_16095361	1	0.021	1	1	1	1	0.164931
S8_132232772	08	132232772	S8_132232796	1	0.024	1	1	1	1	0.246914
S6_212354344	06	212354344	S6_212354366	1	0.022	1	1	1	1	0.167869
S9_52479658	09	52479658	S9_53720892	1	1241.23	1	1	1	1	0.143827
S2_169550343	02	169550343	S2_169550367	1	0.024	1	1	1	1	0.145112
S2_169550367	02	169550367	S2_169550368	1	0.001	1	1	1	1	0.145112
S2_169550368	02	169550368	S2_169550369	1	0.001	1	1	1	1	0.145112
S2_169550369	02	169550369	S2_169550569	1	0.2	1	1	1	1	0.145112
S6_57176835	06	57176835	S6_57180879	1	4.044	1	1	1	1	0.14642
S8_128121997	08	128121997	S8_128122037	1	0.04	1	1	1	1	0.135154
S9_41711093	09	41711093	S9_41711109	1	0.016	1	1	1	1	0.135154
S6_32518367	06	32518367	S6_32518368	1	0.001	1	1	1	1	0.162209
S6_32518368	06	32518368	S6_32518369	1	0.001	1	1	1	1	0.162209
S1_59653501	01	59653501	S1_59653543	1	0.042	1	1	1	1	0.150475
S10_231409473	10	231409473	S10_231409491	1	0.018	1	1	1	1	0.197836
S7_20350169	07	20350169	S7_20350180	1	0.011	1	1	1	1	0.0559807
S6_128073819	06	128073819	S6_128073901	1	0.082	1	1	1	1	0.151873
S3_221213083	03	221213083	S3_221213084	1	0.001	1	1	1	1	0.140177
S3_221213084	03	221213084	S3_221216374	1	3.29	1	1	1	1	0.140177
S3_241836380	03	241836380	S3_241836401	1	0.021	1	1	1	1	0.140177
S6_202718071	06	202718071	S6_202718104	1	0.033	1	1	1	1	0.056612
S6_234291871	06	234291871	S6_234291908	1	0.037	1	1	1	1	0.1275
S6_234291908	06	234291908	S6_234291951	1	0.043	1	1	1	1	0.1275
S8_127683948	08	127683948	S8_127683996	1	0.048	1	1	1	1	0.1275
S10_194095274	10	194095274	S10_194095286	1	0.012	1	1	1	1	0.1275
S2_161861797	02	161861797	S2_161861799	1	0.002	1	1	1	1	0.128677
S4_133246323	04	133246323	S4_134338226	1	1091.9	1	1	1	1	0.128677
S5_227852461	05	227852461	S5_227852467	1	0.006	1	1	1	1	0.224043
S5_227852467	05	227852467	S5_227852470	1	0.003	1	1	1	1	0.224043
S7_101605199	07	101605199	S7_102710100	1	1104.9	1	1	1	1	0.144179
S5_199275743	05	199275743	S5_199275756	1	0.013	1	1	1	1	0.145561
S5_231017037	05	231017037	S5_231017094	1	0.057	1	1	1	1	0.131094
S10_5116216	10	5116216	S10_5116248	1	0.032	1	1	1	1	0.160778
S9_100040461	09	100040461	S9_100040477	1	0.016	1	1	1	1	0.249211
S9_100040477	09	100040477	S9_100040502	1	0.025	1	1	1	1	0.249211
S1_217666801	01	217666801	S1_217666826	1	0.025	1	1	1	1	0.119599
S9_200994835	09	200994835	S9_202355643	1	1360.81	1	1	1	1	0.149856
S2_138860437	02	138860437	S2_138860450	1	0.013	1	1	1	1	0.120723
S8_132642749	08	132642749	S8_132642845	1	0.096	1	1	1	1	0.120723
S9_165178150	09	165178150	S9_167451209	1	2273.06	1	1	1	1	0.136195
S5_27088182	05	27088182	S5_27088200	1	0.018	1	1	1	1	0.121869
S5_27088200	05	27088200	S5_27088210	1	0.01	1	1	1	1	0.121869
S6_231356679	06	231356679	S6_231356709	1	0.03	1	1	1	1	0.123035
S7_225183434	07	225183434	S7_225183470	1	0.036	1	1	1	1	0.140273
S2_153802207	02	153802207	S2_153802217	1	0.01	1	1	1	1	0.140273
S2_169782510	02	169782510	S2_169784142	1	1.632	1	1	1	1	0.111451
S8_128625719	08	128625719	S8_128628471	1	2.752	1	1	1	1	0.111451
S12_224803115	12	224803115	S12_224803124	1	0.009	1	1	1	1	0.112517
S12_224803124	12	224803124	S12_224803136	1	0.012	1	1	1	1	0.112517
S9_162392325	09	162392325	S9_162392342	1	0.017	1	1	1	1	0.129201
S5_28875679	05	28875679	S5_29033084	1	157.405	1	1	1	1	0.113604
S5_29033084	05	29033084	S5_29033087	1	0.003	1	1	1	1	0.113604
S2_121077075	02	121077075	S2_121077076	1	0.001	1	1	1	1	0.114711
S2_121077076	02	121077076	S2_121077077	1	0.001	1	1	1	1	0.114711
S2_161849569	02	161849569	S2_161849571	1	0.002	1	1	1	1	0.114711
S2_161849571	02	161849571	S2_161849572	1	0.001	1	1	1	1	0.114711
S2_161849572	02	161849572	S2_161849573	1	0.001	1	1	1	1	0.114711
S11_236120989	11	236120989	S11_236121166	1	0.177	1	1	1	1	0.133192
S3_17722519	03	17722519	S3_17722566	1	0.047	1	1	1	1	0.103056
S12_34814858	12	34814858	S12_34815211	1	0.353	1	1	1	1	0.103056
S9_90129258	09	90129258	S9_90246706	1	117.448	1	1	1	1	0.104059
S5_228309657	05	228309657	S5_228309669	1	0.012	1	1	1	1	0.231879
S5_228309655	05	228309655	S5_228309657	1	0.002	1	1	1	1	0.231879
S7_225841679	07	225841679	S7_225841777	1	0.098	1	1	1	1	0.105081
S8_141876494	08	141876494	S8_141876495	1	0.001	1	1	1	1	0.123086
S7_213920375	07	213920375	S7_214094155	1	173.78	1	1	1	1	0.106124
S9_148405623	09	148405623	S9_148406382	1	0.759	1	1	1	1	0.124379
S3_17750646	03	17750646	S3_17750687	1	0.041	1	1	1	1	0.107186
S10_221465316	10	221465316	S10_221465324	1	0.008	1	1	1	1	0.243375
S10_221465324	10	221465324	S10_221465325	1	0.001	1	1	1	1	0.243375
S2_169769467	02	169769467	S2_169773350	1	3.883	1	1	1	1	0.110502
S3_235877681	03	235877681	S3_235877704	1	0.023	1	1	1	1	0.135154
S12_3961092	12	3961092	S12_3961131	1	0.039	1	1	1	1	0.135154
S8_88843216	08	88843216	S8_88910255	1	67.039	1	1	1	1	0.0944136
S4_221069955	04	221069955	S4_221069972	1	0.017	1	1	1	1	0.112826
S7_224052556	07	224052556	S7_224052565	1	0.009	1	1	1	1	0.0953478
S8_2599705	08	2599705	S8_2599708	1	0.003	1	1	1	1	0.0953478
S8_2599708	08	2599708	S8_2599710	1	0.002	1	1	1	1	0.0953478
S10_252567	10	252567	S10_252598	1	0.031	1	1	1	1	0.0953478
S2_137197944	02	137197944	S2_137197945	1	0.001	1	1	1	1	0.0972718
S1_57301743	01	57301743	S1_57301745	1	0.002	1	1	1	1	0.151023
S6_149843475	06	149843475	S6_150148716	1	305.241	1	1	1	1	0.0855247
S7_40018300	07	40018300	S7_40019682	1	1.382	1	1	1	1	0.0855247
S11_12803191	11	12803191	S11_12803252	1	0.061	1	1	1	1	0.0855247
S6_235469805	06	235469805	S6_235473308	1	3.503	1	1	1	1	0.0863843
S12_34949218	12	34949218	S12_34949252	1	0.034	1	1	1	1	0.0863843
S1_57301745	01	57301745	S1_57301784	1	0.039	1	1	1	1	0.152344
S11_257612523	11	257612523	S11_257612543	1	0.02	1	1	1	1	0.0438631
S6_150148716	06	150148716	S6_151414316	1	1265.6	1	1	1	1	0.09
S8_643495	08	643495	S8_643543	1	0.048	1	1	1	1	0.15321
S4_210083668	04	210083668	S4_210083692	1	0.024	1	1	1	1	0.0929134
S5_227844662	05	227844662	S5_227844668	1	0.006	1	1	1	1	0.246181
S5_227844668	05	227844668	S5_227844678	1	0.01	1	1	1	1	0.246181
S5_227844678	05	227844678	S5_227844691	1	0.013	1	1	1	1	0.246181
S8_81818423	08	81818423	S8_81818439	1	0.016	1	1	1	1	0.0939262
S10_231327575	10	231327575	S10_231327578	1	0.003	1	1	1	1	0.249506
S2_161920831	02	161920831	S2_161920993	1	0.162	1	1	1	1	0.0949609
S3_249328324	03	249328324	S3_249328325	1	0.001	1	1	1	1	0.0949609
S12_226217092	12	226217092	S12_226217099	1	0.007	1	1	1	1	0.0763889
S1_59417084	01	59417084	S1_59417132	1	0.048	1	1	1	1	0.0771683
S12_17952037	12	17952037	S12_17964002	1	11.965	1	1	1	1	0.0771683
S3_33485268	03	33485268	S3_33485279	1	0.011	1	1	1	1	0.25
S2_100603150	02	100603150	S2_100614106	1	10.956	1	1	1	1	0.0779636
S3_218102821	03	218102821	S3_218102825	1	0.004	1	1	1	1	0.248889
S3_2146960	03	2146960	S3_2146966	1	0.006	1	1	1	1	0.248025
S3_2146966	03	2146966	S3_2146973	1	0.007	1	1	1	1	0.248025
S2_137788500	02	137788500	S2_137788501	1	0.001	1	1	1	1	0.246914
S5_26436797	05	26436797	S5_26437057	1	0.26	1	1	1	1	0.246914
S1_59417009	01	59417009	S1_59417033	1	0.024	1	1	1	1	0.245556
S1_59425192	01	59425192	S1_59434661	1	9.469	1	1	1	1	0.245556
S3_1261847	03	1261847	S3_1261848	1	0.001	1	1	1	1	0.249968
S6_40934681	06	40934681	S6_40934682	1	0.001	1	1	1	1	0.249716
S6_40934682	06	40934682	S6_40934683	1	0.001	1	1	1	1	0.249716
S3_2146973	03	2146973	S3_2147986	1	1.013	1	1	1	1	0.247444
S8_133757171	08	133757171	S8_133757173	1	0.002	1	1	1	1	0.242099
S12_11893370	12	11893370	S12_11893389	1	0.019	1	1	1	1	0.242099
S12_11893389	12	11893389	S12_11893390	1	0.001	1	1	1	1	0.242099
S4_222212301	04	222212301	S4_222212302	1	0.001	1	1	1	1	0.0813138
S4_222212302	04	222212302	S4_222212303	1	0.001	1	1	1	1	0.0813138
S2_161596086	02	161596086	S2_161596128	1	0.042	1	1	1	1	0.237654
S6_1767894	06	1767894	S6_1767902	1	0.008	1	1	1	1	0.167908
S6_1767902	06	1767902	S6_1767912	1	0.01	1	1	1	1	0.167908
S12_226435157	12	226435157	S12_226435163	1	0.006	1	1	1	1	0.0830979
S6_8527065	06	8527065	S6_8527085	1	0.02	1	1	1	1	0.238606
S11_250096545	11	250096545	S11_250096554	1	0.009	1	1	1	1	0.142562
S11_250096554	11	250096554	S11_250096555	1	0.001	1	1	1	1	0.142562
S4_195989202	04	195989202	S4_195989203	1	0.001	1	1	1	1	0.246003
S6_153347488	06	153347488	S6_153347512	1	0.024	1	1	1	1	0.0849609
S6_8523763	06	8523763	S6_8523833	1	0.07	1	1	1	1	0.229136
S7_5843393	07	5843393	S7_5843402	1	0.009	1	1	1	1	0.229136
S11_257900719	11	257900719	S11_257900739	1	0.02	1	1	1	1	0.229136
S3_221533300	03	221533300	S3_221533324	1	0.024	1	1	1	1	0.233304
S4_1929460	04	1929460	S4_1929498	1	0.038	1	1	1	1	0.242568
S6_232445951	06	232445951	S6_232446025	1	0.074	1	1	1	1	0.230274
S11_12803085	11	12803085	S11_12803091	1	0.006	1	1	1	1	0.225802
S8_133730496	08	133730496	S8_133757171	1	26.675	1	1	1	1	0.238076
S9_144398269	09	144398269	S9_144398270	1	0.001	1	1	1	1	0.226992
S6_151414316	06	151414316	S6_153347488	1	1933.17	1	1	1	1	0.0889456
S9_112921781	09	112921781	S9_113478784	1	557.003	1	1	1	1	0.239048
S11_34190739	11	34190739	S11_34194100	1	3.361	1	1	1	1	0.239048
S9_142358429	09	142358429	S9_142358453	1	0.024	1	1	1	1	0.228177
S11_186473772	11	186473772	S11_186473793	1	0.021	1	1	1	1	0.228177
S3_212671925	03	212671925	S3_212672077	1	0.152	1	1	1	1	0.09
S3_247178187	03	247178187	S3_247178192	1	0.005	1	1	1	1	0.0691307
S8_127556175	08	127556175	S8_127556176	1	0.001	1	1	1	1	0.229357
S8_127556176	08	127556176	S8_127556177	1	0.001	1	1	1	1	0.229357
S8_130646401	08	130646401	S8_130663517	1	17.116	1	1	1	1	0.219669
S4_222179116	04	222179116	S4_222196080	1	16.964	1	1	1	1	0.0698688
S4_222221849	04	222221849	S4_222221902	1	0.053	1	1	1	1	0.0698688
S9_250238031	09	250238031	S9_250241019	1	2.988	1	1	1	1	0.0698688
S6_235356560	06	235356560	S6_235356593	1	0.033	1	1	1	1	0.214321
S10_194504955	10	194504955	S10_194505005	1	0.05	1	1	1	1	0.24093
S4_222104713	04	222104713	S4_222104750	1	0.037	1	1	1	1	0.0713931
S1_97619618	01	97619618	S1_97619631	1	0.013	1	1	1	1	0.248889
S1_97619631	01	97619631	S1_97619638	1	0.007	1	1	1	1	0.248889
S1_232544016	01	232544016	S1_232544036	1	0.02	1	1	1	1	0.211337
S1_138031616	01	138031616	S1_138031617	1	0.001	1	1	1	1	0.211337
S1_138031617	01	138031617	S1_138031618	1	0.001	1	1	1	1	0.211337
S1_138031618	01	138031618	S1_138031622	1	0.004	1	1	1	1	0.211337
S12_11829066	12	11829066	S12_11829095	1	0.029	1	1	1	1	0.211337
S5_12662582	05	12662582	S5_12662698	1	0.116	1	1	1	1	0.218259
S4_17456026	04	17456026	S4_17456028	1	0.002	1	1	1	1	0.205432
S4_188778385	04	188778385	S4_188778431	1	0.046	1	1	1	1	0.205432
S4_214786585	04	214786585	S4_214786628	1	0.043	1	1	1	1	0.205432
S8_127023535	08	127023535	S8_127023549	1	0.014	1	1	1	1	0.205432
S6_231537476	06	231537476	S6_231537518	1	0.042	1	1	1	1	0.249844
S8_129976050	08	129976050	S8_129976057	1	0.007	1	1	1	1	0.206792
S12_217896626	12	217896626	S12_217896641	1	0.015	1	1	1	1	0.241427
S5_232032717	05	232032717	S5_232032749	1	0.032	1	1	1	1	0.200617
S5_232035713	05	232035713	S5_232035754	1	0.041	1	1	1	1	0.200617
S6_232622932	06	232622932	S6_232622940	1	0.008	1	1	1	1	0.24996
S1_233135108	01	233135108	S1_233135119	1	0.011	1	1	1	1	0.249639
S7_114513330	07	114513330	S7_114513357	1	0.027	1	1	1	1	0.249639
S2_92202014	02	92202014	S2_92202022	1	0.008	1	1	1	1	0.201995
S3_251608968	03	251608968	S3_251608969	1	0.001	1	1	1	1	0.201995
S2_157414983	02	157414983	S2_157414991	1	0.008	1	1	1	1	0.222222
S7_46102897	07	46102897	S7_46102898	1	0.001	1	1	1	1	0.244784
S2_138435046	02	138435046	S2_138435071	1	0.025	1	1	1	1	0.17562
S5_2976130	05	2976130	S5_2976250	1	0.12	1	1	1	1	0.216747
S8_130269032	08	130269032	S8_130270831	1	1.799	1	1	1	1	0.216747
S1_161570208	01	161570208	S1_161570212	1	0.004	1	1	1	1	0.228584
S6_232701429	06	232701429	S6_232701430	1	0.001	1	1	1	1	0.228584
S9_98502740	09	98502740	S9_98502765	1	0.025	1	1	1	1	0.240987
S12_217194032	12	217194032	S12_217194036	1	0.004	1	1	1	1	0.198347
S1_149908889	01	149908889	S1_149910878	1	1.989	1	1	1	1	0.0579788
S10_194569821	10	194569821	S10_194569948	1	0.127	1	1	1	1	0.0579788
S1_9341917	01	9341917	S1_9344921	1	3.004	1	1	1	1	0.0585938
S1_149910878	01	149910878	S1_149913104	1	2.226	1	1	1	1	0.0585938
S5_45164102	05	45164102	S5_45166776	1	2.674	1	1	1	1	0.0585938
S12_208185457	12	208185457	S12_208185458	1	0.001	1	1	1	1	0.0585938
S2_169875103	02	169875103	S2_169875139	1	0.036	1	1	1	1	0.0495876
S4_210085376	04	210085376	S4_210085383	1	0.007	1	1	1	1	0.0592218
S4_188779028	04	188779028	S4_188779031	1	0.003	1	1	1	1	0.20119
S6_199245164	06	199245164	S6_199245186	1	0.022	1	1	1	1	0.184691
S11_250079621	11	250079621	S11_250079647	1	0.026	1	1	1	1	0.184691
S7_212433945	07	212433945	S7_212433951	1	0.006	1	1	1	1	0.186088
S4_222196080	04	222196080	S4_222205715	1	9.635	1	1	1	1	0.060519
S2_93169016	02	93169016	S2_93169019	1	0.003	1	1	1	1	0.1875
S11_257600962	11	257600962	S11_257601138	1	0.176	1	1	1	1	0.211927
S8_127233225	08	127233225	S8_127233271	1	0.046	1	1	1	1	0.178889
S11_257198539	11	257198539	S11_257198595	1	0.056	1	1	1	1	0.18028
S5_2316760	05	2316760	S5_2318455	1	1.695	1	1	1	1	0.190373
S10_133327971	10	133327971	S10_133328003	1	0.032	1	1	1	1	0.191834
S8_141145578	08	141145578	S8_141145613	1	0.035	1	1	1	1	0.166543
S8_141145613	08	141145613	S8_141145634	1	0.021	1	1	1	1	0.166543
S11_17247470	11	17247470	S11_17247540	1	0.07	1	1	1	1	0.170696
S1_89627142	01	89627142	S1_89627165	1	0.023	1	1	1	1	0.0475
S4_61177190	04	61177190	S4_61177192	1	0.002	1	1	1	1	0.0475
S5_6535861	05	6535861	S5_6535862	1	0.001	1	1	1	1	0.0475
S1_87698133	01	87698133	S1_88842261	1	1144.13	1	1	1	1	0.0480053
S1_88842261	01	88842261	S1_89627142	1	784.881	1	1	1	1	0.0480053
S5_6535862	05	6535862	S5_6535912	1	0.05	1	1	1	1	0.0485214
S11_17278563	11	17278563	S11_17278607	1	0.044	1	1	1	1	0.0485214
S1_91618635	01	91618635	S1_91618636	1	0.001	1	1	1	1	0.0495876
S6_197498381	06	197498381	S6_197498385	1	0.004	1	1	1	1	0.0495876
S8_2660631	08	2660631	S8_2660780	1	0.149	1	1	1	1	0.0495876
S11_257547244	11	257547244	S11_257547786	1	0.542	1	1	1	1	0.178019
S2_169769423	02	169769423	S2_169769444	1	0.021	1	1	1	1	0.0501384
S8_141127073	08	141127073	S8_141127095	1	0.022	1	1	1	1	0.241835
S8_141127095	08	141127095	S8_141127105	1	0.01	1	1	1	1	0.241835
S8_141127105	08	141127105	S8_141127116	1	0.011	1	1	1	1	0.241835
S1_80587636	01	80587636	S1_80589766	1	2.13	1	1	1	1	0.0512774
S11_203961282	11	203961282	S11_203962429	1	1.147	1	1	1	1	0.0518664
S10_63997003	10	63997003	S10_63997012	1	0.009	1	1	1	1	0.182663
S9_142324328	09	142324328	S9_142324330	1	0.002	1	1	1	1	0.0530859
S9_80241354	09	80241354	S9_82392517	1	2151.16	1	1	1	1	0.164337
S5_227839125	05	227839125	S5_227839132	1	0.007	1	1	1	1	0.0550261
S5_227839132	05	227839132	S5_227839160	1	0.028	1	1	1	1	0.0550261
S5_227839160	05	227839160	S5_227839170	1	0.01	1	1	1	1	0.0550261
S3_235612449	03	235612449	S3_235612453	1	0.004	1	1	1	1	0.140134
S3_213933977	03	213933977	S3_213933992	1	0.015	1	1	1	1	0.140134
S10_231522879	10	231522879	S10_231522893	1	0.014	1	1	1	1	0.142687
S9_82392517	09	82392517	S9_86664242	1	4271.73	1	1	1	1	0.157049
S8_126814399	08	126814399	S8_126814423	1	0.024	1	1	1	1	0.131358
S6_21349349	06	21349349	S6_21349369	1	0.02	1	1	1	1	0.16
S10_194095340	10	194095340	S10_194095349	1	0.009	1	1	1	1	0.132559
S10_194095349	10	194095349	S10_194095372	1	0.023	1	1	1	1	0.132559
S2_153482691	02	153482691	S2_153483078	1	0.387	1	1	1	1	0.161513
S9_47920380	09	47920380	S9_48007234	1	86.854	1	1	1	1	0.133781
S5_27093977	05	27093977	S5_27093992	1	0.015	1	1	1	1	0.12358
S5_27093992	05	27093992	S5_27094529	1	0.537	1	1	1	1	0.12358
S5_27094529	05	27094529	S5_27094532	1	0.003	1	1	1	1	0.12358
S5_27094532	05	27094532	S5_27094552	1	0.02	1	1	1	1	0.12358
S5_27094552	05	27094552	S5_27094595	1	0.043	1	1	1	1	0.12358
S3_211780690	03	211780690	S3_211780766	1	0.076	1	1	1	1	0.2475
S4_195989201	04	195989201	S4_195989202	1	0.001	1	1	1	1	0.2475
S5_213906832	05	213906832	S5_213906947	1	0.115	1	1	1	1	0.124732
S6_184534791	06	184534791	S6_184534792	1	0.001	1	1	1	1	0.124732
S6_184534792	06	184534792	S6_184534793	1	0.001	1	1	1	1	0.124732
S6_184534793	06	184534793	S6_184534828	1	0.035	1	1	1	1	0.124732
S10_139129	10	139129	S10_140201	1	1.072	1	1	1	1	0.246265
S9_112857457	09	112857457	S9_112857458	1	0.001	1	1	1	1	0.0381909
S6_230886773	06	230886773	S6_230886837	1	0.064	1	1	1	1	0.249495
S5_228364225	05	228364225	S5_228364229	1	0.004	1	1	1	1	0.249689
S9_12707219	09	12707219	S9_12707262	1	0.043	1	1	1	1	0.24108
S5_24217660	05	24217660	S5_24217762	1	0.102	1	1	1	1	0.248418
S5_24217762	05	24217762	S5_24217781	1	0.019	1	1	1	1	0.248418
S3_256098171	03	256098171	S3_256099479	1	1.308	1	1	1	1	0.239774
S1_110662324	01	110662324	S1_110717486	1	55.162	1	1	1	1	0.0403905
S1_234826560	01	234826560	S1_234826566	1	0.006	1	1	1	1	0.115556
S12_2708913	12	2708913	S12_2708921	1	0.008	1	1	1	1	0.115556
S6_231265190	06	231265190	S6_231269623	1	4.433	1	1	1	1	0.116652
S1_248817839	01	248817839	S1_248817931	1	0.092	1	1	1	1	0.116652
S2_171082965	02	171082965	S2_171082982	1	0.017	1	1	1	1	0.249696
S11_43151813	11	43151813	S11_43156510	1	4.697	1	1	1	1	0.118906
S10_468394	10	468394	S10_470407	1	2.013	1	1	1	1	0.25
S12_225419768	12	225419768	S12_225419779	1	0.011	1	1	1	1	0.228664
S11_17206422	11	17206422	S11_17206558	1	0.136	1	1	1	1	0.232922
S6_201680058	06	201680058	S6_201680071	1	0.013	1	1	1	1	0.249419
S3_214452853	03	214452853	S3_214452855	1	0.002	1	1	1	1	0.107284
S2_148001464	02	148001464	S2_148001488	1	0.024	1	1	1	1	0.249963
S11_114700134	11	114700134	S11_114700145	1	0.011	1	1	1	1	0.225358
S1_158452784	01	158452784	S1_158452996	1	0.212	1	1	1	1	0.111547
S6_87809548	06	87809548	S6_87809553	1	0.005	1	1	1	1	0.217339
S6_87809553	06	87809553	S6_87809558	1	0.005	1	1	1	1	0.217339
S6_87809558	06	87809558	S6_87809562	1	0.004	1	1	1	1	0.217339
S9_13649161	09	13649161	S9_13649217	1	0.056	1	1	1	1	0.204425
S6_142031651	06	142031651	S6_142031663	1	0.012	1	1	1	1	0.25
S1_9972220	01	9972220	S1_9972225	1	0.005	1	1	1	1	0.0987654
S7_205828555	07	205828555	S7_205828587	1	0.032	1	1	1	1	0.198117
S11_257923468	11	257923468	S11_257923475	1	0.007	1	1	1	1	0.205804
S11_257923488	11	257923488	S11_257923500	1	0.012	1	1	1	1	0.205804
S1_15896768	01	15896768	S1_15896770	1	0.002	1	1	1	1	0.199501
S8_131013159	08	131013159	S8_131013160	1	0.001	1	1	1	1	0.100723
S8_131013160	08	131013160	S8_131013161	1	0.001	1	1	1	1	0.100723
S5_2975763	05	2975763	S5_2975786	1	0.023	1	1	1	1	0.220203
S9_13649217	09	13649217	S9_13649277	1	0.06	1	1	1	1	0.207194
S4_188776226	04	188776226	S4_188776236	1	0.01	1	1	1	1	0.200897
S5_228140231	05	228140231	S5_228140243	1	0.012	1	1	1	1	0.182785
S3_221246322	03	221246322	S3_221246323	1	0.001	1	1	1	1	0.24108
S5_196458828	05	196458828	S5_196458837	1	0.009	1	1	1	1	0.181821
S2_122325411	02	122325411	S2_122325412	1	0.001	1	1	1	1	0.191736
S1_178711711	01	178711711	S1_178711712	1	0.001	1	1	1	1	0.228263
S1_9969039	01	9969039	S1_9969041	1	0.002	1	1	1	1	0.0936993
S1_110717486	01	110717486	S1_112211329	1	1493.84	1	1	1	1	0.0292132
S12_217091466	12	217091466	S12_217095753	1	4.287	1	1	1	1	0.0987654
S5_19256217	05	19256217	S5_19256770	1	0.553	1	1	1	1	0.0299116
S1_160335507	01	160335507	S1_160335510	1	0.003	1	1	1	1	0.163302
S9_72415917	09	72415917	S9_72415918	1	0.001	1	1	1	1	0.175331
S1_137681070	01	137681070	S1_138008206	1	327.136	1	1	1	1	0.0826446
S1_138008206	01	138008206	S1_138008274	1	0.068	1	1	1	1	0.0826446
S3_47793761	03	47793761	S3_47793983	1	0.222	1	1	1	1	0.166032
S12_2277044	12	2277044	S12_2277047	1	0.003	1	1	1	1	0.0834985
S1_71407741	01	71407741	S1_72106265	1	698.524	1	1	1	1	0.156636
S5_140180856	05	140180856	S5_140180870	1	0.014	1	1	1	1	0.0870954
S10_470407	10	470407	S10_470408	1	0.001	1	1	1	1	0.25
S5_230128021	05	230128021	S5_230128031	1	0.01	1	1	1	1	0.243951
S2_130419867	02	130419867	S2_130419872	1	0.005	1	1	1	1	0.151023
S5_213815057	05	213815057	S5_213815106	1	0.049	1	1	1	1	0.153686
S9_113499929	09	113499929	S9_113499938	1	0.009	1	1	1	1	0.237654
S9_144409496	09	144409496	S9_144409505	1	0.009	1	1	1	1	0.142562
S9_112872091	09	112872091	S9_112872122	1	0.031	1	1	1	1	0.073218
S9_244223432	09	244223432	S9_244287311	1	63.879	1	1	1	1	0.241736
S1_96273238	01	96273238	S1_96395891	1	122.653	1	1	1	1	0.143827
S6_231671727	06	231671727	S6_231671728	1	0.001	1	1	1	1	0.143827
S1_92154872	01	92154872	S1_92154888	1	0.016	1	1	1	1	0.073986
S4_2374008	04	2374008	S4_2410251	1	36.243	1	1	1	1	0.073986
S6_139420593	06	139420593	S6_139420608	1	0.015	1	1	1	1	0.249459
S6_139420608	06	139420608	S6_139422632	1	2.024	1	1	1	1	0.249459
S9_147179356	09	147179356	S9_147607584	1	428.228	1	1	1	1	0.249459
S2_122325407	02	122325407	S2_122325408	1	0.001	1	1	1	1	0.14642
S2_122325408	02	122325408	S2_122325409	1	0.001	1	1	1	1	0.14642
S9_112872122	09	112872122	S9_112921749	1	49.627	1	1	1	1	0.0755709
S8_2550396	08	2550396	S8_2550410	1	0.014	1	1	1	1	0.172488
S11_126271003	11	126271003	S11_126276342	1	5.339	1	1	1	1	0.230274
S12_10820277	12	10820277	S12_10820285	1	0.008	1	1	1	1	0.0763889
S8_80423193	08	80423193	S8_80423202	1	0.009	1	1	1	1	0.231405
S6_231575030	06	231575030	S6_231575033	1	0.003	1	1	1	1	0.135154
S1_160219850	01	160219850	S1_160219856	1	0.006	1	1	1	1	0.0475
S1_160219856	01	160219856	S1_160219869	1	0.013	1	1	1	1	0.0475
S1_160219869	01	160219869	S1_160219880	1	0.011	1	1	1	1	0.0475
S1_96395891	01	96395891	S1_96861177	1	465.286	1	1	1	1	0.137623
S1_96861177	01	96861177	S1_96861227	1	0.05	1	1	1	1	0.137623
S1_69527299	01	69527299	S1_69573081	1	45.782	1	1	1	1	0.138889
S2_170739476	02	170739476	S2_170739567	1	0.091	1	1	1	1	0.214321
S6_77249515	06	77249515	S6_80839906	1	3590.39	1	1	1	1	0.0807563
S6_138623508	06	138623508	S6_138630268	1	6.76	1	1	1	1	0.25
S3_213554161	03	213554161	S3_213554162	1	0.001	1	1	1	1	0.128677
S3_213554162	03	213554162	S3_213554163	1	0.001	1	1	1	1	0.128677
S2_170545814	02	170545814	S2_170545815	1	0.001	1	1	1	1	0.248133
S1_15224457	01	15224457	S1_15224459	1	0.002	1	1	1	1	0.0622222
S9_37925227	09	37925227	S9_37925238	1	0.011	1	1	1	1	0.0622222
S9_37925238	09	37925238	S9_37925253	1	0.015	1	1	1	1	0.0622222
S9_37925253	09	37925253	S9_37925273	1	0.02	1	1	1	1	0.0622222
S2_121116118	02	121116118	S2_121116121	1	0.003	1	1	1	1	0.129875
S6_24318094	06	24318094	S6_24318097	1	0.003	1	1	1	1	0.0628708
S1_97108509	01	97108509	S1_97108560	1	0.051	1	1	1	1	0.0721803
S1_97108560	01	97108560	S1_97108563	1	0.003	1	1	1	1	0.0721803
S1_97108563	01	97108563	S1_97108564	1	0.001	1	1	1	1	0.0721803
S1_41482269	01	41482269	S1_41505202	1	22.933	1	1	1	1	0.208161
S3_157981680	03	157981680	S3_158832820	1	851.14	1	1	1	1	0.0656055
S3_241868793	03	241868793	S3_241868844	1	0.051	1	1	1	1	0.120723
S5_27623314	05	27623314	S5_27623462	1	0.148	1	1	1	1	0.120723
S12_218385571	12	218385571	S12_218385578	1	0.007	1	1	1	1	0.241946
S3_11533798	03	11533798	S3_11533817	1	0.019	1	1	1	1	0.0685871
S2_170734810	02	170734810	S2_170734811	1	0.001	1	1	1	1	0.125433
S5_230613278	05	230613278	S5_230613293	1	0.015	1	1	1	1	0.177282
S1_122313802	01	122313802	S1_122314198	1	0.396	1	1	1	1	0.111451
S1_168008878	01	168008878	S1_168008915	1	0.037	1	1	1	1	0.111451
S5_24781130	05	24781130	S5_24781155	1	0.025	1	1	1	1	0.190373
S7_224377299	07	224377299	S7_224377340	1	0.041	1	1	1	1	0.0535899
S7_224377340	07	224377340	S7_224377343	1	0.003	1	1	1	1	0.0535899
S3_211500360	03	211500360	S3_211504029	1	3.669	1	1	1	1	0.103056
S1_166347730	01	166347730	S1_166349359	1	1.629	1	1	1	1	0.104059
S9_100040889	09	100040889	S9_100040940	1	0.051	1	1	1	1	0.241634
S5_230549474	05	230549474	S5_230549475	1	0.001	1	1	1	1	0.242736
S5_230549475	05	230549475	S5_230549476	1	0.001	1	1	1	1	0.242736
S5_230549476	05	230549476	S5_230549478	1	0.002	1	1	1	1	0.242736
S8_3346026	08	3346026	S8_3346046	1	0.02	1	1	1	1	0.0573765
S8_3346046	08	3346046	S8_3346061	1	0.015	1	1	1	1	0.0573765
S11_211919748	11	211919748	S11_211919750	1	0.002	1	1	1	1	0.0573765
S1_213680660	01	213680660	S1_213680668	1	0.008	1	1	1	1	0.242395
S1_213680668	01	213680668	S1_213680690	1	0.022	1	1	1	1	0.242395
S1_213680690	01	213680690	S1_213680703	1	0.013	1	1	1	1	0.242395
S1_48235921	01	48235921	S1_48238780	1	2.859	1	1	1	1	0.0196
S5_215972852	05	215972852	S5_215972866	1	0.014	1	1	1	1	0.209096
S5_215972866	05	215972866	S5_215972903	1	0.037	1	1	1	1	0.209096
S5_230404137	05	230404137	S5_230404142	1	0.005	1	1	1	1	0.24984
S1_248060321	01	248060321	S1_248060330	1	0.009	1	1	1	1	0.0424691
S1_112211329	01	112211329	S1_112211432	1	0.103	1	1	1	1	0.0429239
S12_219385915	12	219385915	S12_219385916	1	0.001	1	1	1	1	0.101357
S12_219385916	12	219385916	S12_219385928	1	0.012	1	1	1	1	0.101357
S10_141521068	10	141521068	S10_141521070	1	0.002	1	1	1	1	0.242099
S11_7669458	11	7669458	S11_7669460	1	0.002	1	1	1	1	0.199375
S11_7669488	11	7669488	S11_7669503	1	0.015	1	1	1	1	0.199375
S9_72144203	09	72144203	S9_72144209	1	0.006	1	1	1	1	0.12358
S1_263503541	01	263503541	S1_263503567	1	0.026	1	1	1	1	0.229592
S7_22822157	07	22822157	S7_22822181	1	0.024	1	1	1	1	0.0855247
S5_229928788	05	229928788	S5_229928799	1	0.011	1	1	1	1	0.161343
S5_140180440	05	140180440	S5_140180483	1	0.043	1	1	1	1	0.0830979
S3_26344264	03	26344264	S3_26344283	1	0.019	1	1	1	1	0.0670062
S9_243938035	09	243938035	S9_243938052	1	0.017	1	1	1	1	0.0670062
S9_243938052	09	243938052	S9_243938075	1	0.023	1	1	1	1	0.0670062
S5_228308287	05	228308287	S5_228308318	1	0.031	1	1	1	1	0.242899
S3_244452990	03	244452990	S3_244452991	1	0.001	1	1	1	1	0.249877
S3_244452991	03	244452991	S3_244453018	1	0.027	1	1	1	1	0.249877
S3_205899058	03	205899058	S3_205899075	1	0.017	1	1	1	1	0.205432
S5_228462091	05	228462091	S5_228462135	1	0.044	1	1	1	1	0.24067
S3_238032835	03	238032835	S3_238032855	1	0.02	1	1	1	1	0.2475
S1_125663487	01	125663487	S1_125663515	1	0.028	1	1	1	1	0.192932
S1_125663515	01	125663515	S1_125663517	1	0.002	1	1	1	1	0.192932
S9_240260710	09	240260710	S9_240260744	1	0.034	1	1	1	1	0.0573765
S6_140550155	06	140550155	S6_140550181	1	0.026	1	1	1	1	0.0374431
S6_140550181	06	140550181	S6_140550183	1	0.002	1	1	1	1	0.0374431
S1_125663442	01	125663442	S1_125663457	1	0.015	1	1	1	1	0.194325
S12_116583358	12	116583358	S12_116583380	1	0.022	1	1	1	1	0.0956633
S1_206517306	01	206517306	S1_206517323	1	0.017	1	1	1	1	0.243814
S5_230957765	05	230957765	S5_230957785	1	0.02	1	1	1	1	0.0763889
S5_230957785	05	230957785	S5_230957809	1	0.024	1	1	1	1	0.0763889
S9_72144878	09	72144878	S9_72144913	1	0.035	1	1	1	1	0.128677
S1_178004321	01	178004321	S1_178004338	1	0.017	1	1	1	1	0.0787753
S6_1906882	06	1906882	S6_1906922	1	0.04	1	1	1	1	0.0992734
S1_178004338	01	178004338	S1_178004343	1	0.005	1	1	1	1	0.0840192
S5_198166060	05	198166060	S5_198166075	1	0.015	1	1	1	1	0.223457
S5_198166036	05	198166036	S5_198166038	1	0.002	1	1	1	1	0.223457
S5_198166038	05	198166038	S5_198166060	1	0.022	1	1	1	1	0.223457
S4_43801888	04	43801888	S4_43801890	1	0.002	1	1	1	1	0.11736
S4_186218439	04	186218439	S4_186218467	1	0.028	1	1	1	1	0.116652
S4_186218521	04	186218521	S4_186218542	1	0.021	1	1	1	1	0.116652
S4_186218542	04	186218542	S4_186218559	1	0.017	1	1	1	1	0.116652
S12_98679865	12	98679865	S12_98679891	1	0.026	1	1	1	1	0.182663
S9_250453699	09	250453699	S9_250453700	1	0.001	1	1	1	1	0.0559807
S11_257656584	11	257656584	S11_257656617	1	0.033	1	1	1	1	0.100723
S12_179763481	12	179763481	S12_179763513	1	0.032	1	1	1	1	0.119599
S12_179763513	12	179763513	S12_179763516	1	0.003	1	1	1	1	0.119599
S9_192719090	09	192719090	S9_192719095	1	0.005	1	1	1	1	0.107284
S12_16118842	12	16118842	S12_16118854	1	0.012	1	1	1	1	0.124732
S9_192719079	09	192719079	S9_192719090	1	0.011	1	1	1	1	0.10832
S2_170922728	02	170922728	S2_170942300	1	19.572	0.978022	1	0.988763	1	-0.248576
S2_170942300	02	170942300	S2_170942303	1	0.003	0.978022	1	0.988763	1	0.248576
S2_170898119	02	170898119	S2_170922569	1	24.45	0.978022	1	0.988632	1	-0.24856
S2_170922569	02	170922569	S2_170922728	1	0.159	0.978022	1	0.988632	1	-0.24856
S8_640215	08	640215	S8_640218	1	0.003	0.978011	0.999997	0.494382	0.710981	0.175727
S8_640197	08	640197	S8_640215	1	0.018	0.978011	0.999997	0.494382	0.710981	0.175727
S11_34695942	11	34695942	S11_34696205	1	0.263	0.978006	1	0.988876	1	0.248406
S11_10388370	11	10388370	S11_10388403	1	0.033	0.977968	1	0.988991	1	0.247991
S7_212561574	07	212561574	S7_212561600	1	0.026	0.977968	1	0.93284	0.976655	0.240848
S2_14867665	02	14867665	S2_14867902	1	0.237	0.977871	1	0.988672	1	0.246846
S2_147024208	02	147024208	S2_147032879	1	8.671	0.977871	1	0.988672	1	0.246846
S2_147024207	02	147024207	S2_147024208	1	0.001	0.977871	1	0.988563	1	0.246832
S11_257653511	11	257653511	S11_257653520	1	0.009	0.977871	1	0.988406	1	0.246813
S1_9479933	01	9479933	S1_9479941	1	0.008	0.977868	0.999999	0.905501	0.962285	0.236235
S7_122343695	07	122343695	S7_122343776	1	0.081	0.977525	1	0.988516	1	0.24572
S1_48229239	01	48229239	S1_48232535	1	3.296	0.977511	1	0.988355	1	0.248331
S1_59419870	01	59419870	S1_59420431	1	0.561	0.977405	1	0.988457	1	0.244395
S7_122339387	07	122339387	S7_122343695	1	4.308	0.977405	1	0.988457	1	0.244395
S12_5019621	12	5019621	S12_5053576	1	33.955	0.977366	1	0.988673	1	0.246766
S10_64109708	10	64109708	S10_64109786	1	0.078	0.977147	1	0.988175	1	0.247122
S1_157961200	01	157961200	S1_157961898	1	0.698	0.977002	1	0.988517	1	0.245588
S12_4582600	12	4582600	S12_4584487	1	1.887	0.977002	1	0.988517	1	0.245588
S8_141127237	08	141127237	S8_141127262	1	0.025	0.976952	1	0.984452	1	0.236396
S1_48315918	01	48315918	S1_48318507	1	2.589	0.976919	1	0.988051	1	0.247477
S6_19004002	06	19004002	S6_19004141	1	0.139	0.976895	1	0.9882	1	0.238904
S11_50600132	11	50600132	S11_50616988	1	16.856	0.976838	1	0.988129	1	0.246613
S6_229092668	06	229092668	S6_229104153	1	11.485	0.976818	1	0.988297	1	0.240814
S6_8526771	06	8526771	S6_8527065	1	0.294	0.976787	1	0.988085	1	0.23776
S3_235870879	03	235870879	S3_235870916	1	0.037	0.976536	1	0.973347	0.998365	0.238808
S6_213570427	06	213570427	S6_213571605	1	1.178	0.976522	1	0.9881	1	0.243249
S6_8527647	06	8527647	S6_8527661	1	0.014	0.976502	1	0.98808	1	0.237514
S6_141530595	06	141530595	S6_141783429	1	252.834	0.976471	1	0.9878	1	0.248453
S7_49274067	07	49274067	S7_51064770	1	1790.7	0.976418	1	0.988244	1	0.234014
S8_127378740	08	127378740	S8_127379700	1	0.96	0.976418	1	0.987735	1	0.233954
S3_1261848	03	1261848	S3_1261941	1	0.093	0.976184	1	0.987945	1	0.248398
S6_138630268	06	138630268	S6_138665242	1	34.974	0.976184	1	0.987643	1	0.24836
S12_145512609	12	145512609	S12_145512694	1	0.085	0.976086	1	0.987782	1	0.235976
S5_139742663	05	139742663	S5_139742671	1	0.008	0.976046	1	0.987714	1	0.246927
S11_116380567	11	116380567	S11_126271003	1	9890.44	0.975962	1	0.98748	1	0.226883
S11_39881704	11	39881704	S11_39881765	1	0.061	0.975787	1	0.987791	1	0.225262
S6_12773674	06	12773674	S6_12773693	1	0.019	0.975664	1	0.987638	1	0.229183
S11_34190622	11	34190622	S11_34190739	1	0.117	0.975603	1	0.987684	1	0.236677
S2_157419559	02	157419559	S2_157419608	1	0.049	0.975494	1	0.987704	1	0.227586
S3_17908861	03	17908861	S3_17908897	1	0.036	0.97534	1	0.987239	1	0.228691
S7_215336081	07	215336081	S7_215559122	1	223.041	0.975338	1	0.987379	1	0.242635
S8_128096835	08	128096835	S8_128096949	1	0.114	0.975031	1	0.987339	1	0.245598
S9_142357820	09	142357820	S9_142358429	1	0.609	0.975007	1	0.987298	1	0.228237
S7_114513357	07	114513357	S7_115426878	1	913.521	0.974952	1	0.987159	1	0.247892
S12_2599244	12	2599244	S12_2599385	1	0.141	0.974845	1	0.987142	1	0.229392
S12_225419779	12	225419779	S12_225419803	1	0.024	0.974824	1	0.987034	1	0.226527
S5_143997055	05	143997055	S5_143997083	1	0.028	0.974529	0.999998	0.963768	0.994462	0.211415
S2_171042678	02	171042678	S2_171082965	1	40.287	0.97435	1	0.987004	1	0.248265
S5_65144096	05	65144096	S5_66139112	1	995.016	0.974308	1	0.987163	1	0.247866
S6_232445878	06	232445878	S6_232445951	1	0.073	0.974227	1	0.98715	1	0.237812
S11_114700145	11	114700145	S11_115166226	1	466.081	0.974143	1	0.986492	1	0.22839
S6_232701584	06	232701584	S6_232701724	1	0.14	0.974062	1	0.986802	1	0.22234
S11_111440181	11	111440181	S11_111440233	1	0.052	0.974026	1	0.986912	1	0.209707
S1_164045584	01	164045584	S1_164045632	1	0.048	0.973968	1	0.986763	1	0.229632
S8_127555879	08	127555879	S8_127555947	1	0.068	0.973876	1	0.986902	1	0.237513
S7_187397395	07	187397395	S7_187397631	1	0.236	0.973775	1	0.98673	1	0.245906
S8_646451	08	646451	S8_646456	1	0.005	0.973741	0.999999	0.969077	0.997601	0.222864
S1_57997187	01	57997187	S1_58075120	1	77.933	0.97357	1	0.986744	1	0.234708
S6_177014892	06	177014892	S6_177023066	1	8.174	0.973467	1	0.98629	1	0.205165
S3_78653866	03	78653866	S3_78673766	1	19.9	0.97322	1	0.986504	1	0.207887
S4_220894251	04	220894251	S4_220902144	1	7.893	0.973217	1	0.986662	1	0.228673
S7_212725324	07	212725324	S7_212725436	1	0.112	0.973217	1	0.986662	1	0.228673
S5_227867710	05	227867710	S5_227867715	1	0.005	0.973085	0.999998	0.96058	0.993551	0.206481
S1_210408721	01	210408721	S1_210509756	1	101.035	0.97302	1	0.986372	1	0.232761
S7_225448527	07	225448527	S7_225450373	1	1.846	0.972963	1	0.986487	1	0.248189
S4_188778276	04	188778276	S4_188778385	1	0.109	0.972674	1	0.985874	1	0.213309
S2_120504596	02	120504596	S2_120504704	1	0.108	0.972611	1	0.986199	1	0.203174
S6_232701430	06	232701430	S6_232701584	1	0.154	0.972607	1	0.986054	1	0.226272
S12_197692456	12	197692456	S12_197692559	1	0.103	0.972526	1	0.986193	1	0.214732
S2_169814859	02	169814859	S2_169814892	1	0.033	0.972519	1	0.985978	1	0.197961
S6_40917090	06	40917090	S6_40917232	1	0.142	0.972486	1	0.986163	1	0.204555
S12_226522969	12	226522969	S12_226528335	1	5.366	0.972403	1	0.985506	1	0.199284
S11_105673681	11	105673681	S11_109966098	1	4292.42	0.972222	1	0.985967	1	0.231885
S1_125663457	01	125663457	S1_125663465	1	0.008	0.972165	0.999997	0.956268	0.991787	0.19248
S2_167455604	02	167455604	S2_167458760	1	3.156	0.972057	1	0.985939	1	0.19682
S10_427891	10	427891	S10_428391	1	0.5	0.971817	1	0.9858	1	0.199597
S10_426836	10	426836	S10_427891	1	1.055	0.971817	1	0.9858	1	0.199597
S5_226519432	05	226519432	S5_226523366	1	3.934	0.971692	1	0.985758	1	0.201007
S4_188778431	04	188778431	S4_188778848	1	0.417	0.971692	1	0.985735	1	0.201004
S12_213251579	12	213251579	S12_213434527	1	182.948	0.971429	1	0.985507	1	0.248156
S8_127023010	08	127023010	S8_127023023	1	0.013	0.971014	1	0.984726	1	0.187421
S11_94175198	11	94175198	S11_94177155	1	1.957	0.970798	1	0.985054	1	0.20419
S3_235898184	03	235898184	S3_235985184	1	87	0.970567	1	0.985188	1	0.200141
S2_140597626	02	140597626	S2_140601171	1	3.545	0.970481	1	0.985135	1	0.186088
S6_41637947	06	41637947	S6_41639063	1	1.116	0.970345	1	0.985265	1	0.208684
S9_13442501	09	13442501	S9_13442601	1	0.1	0.970308	1	0.98526	1	0.196008
S11_229949995	11	229949995	S11_229950031	1	0.036	0.970223	1	0.985179	1	0.22801
S4_188778854	04	188778854	S4_188779028	1	0.174	0.96963	1	0.984692	1	0.196182
S10_101953444	10	101953444	S10_102088392	1	134.948	0.969327	1	0.984782	1	0.191888
S10_91430841	10	91430841	S10_93767269	1	2336.43	0.969231	1	0.984494	1	0.184576
S11_145313	11	145313	S11_151059	1	5.746	0.969201	1	0.984496	1	0.200732
S6_235356593	06	235356593	S6_235361489	1	4.896	0.968123	1	0.98367	1	0.188971
S8_129446617	08	129446617	S8_129446621	1	0.004	0.968084	0.999999	0.955882	0.993677	0.167453
S10_102088396	10	102088396	S10_102573387	1	484.991	0.967073	1	0.983683	1	0.182849
S3_235985184	03	235985184	S3_236018825	1	33.641	0.967052	1	0.983396	1	0.192192
S3_20313494	03	20313494	S3_20318768	1	5.274	0.966779	1	0.983558	1	0.164902
S8_127976997	08	127976997	S8_127977153	1	0.156	0.966252	1	0.983292	1	0.171919
S10_102594799	10	102594799	S10_102738395	1	143.596	0.966239	1	0.982972	1	0.182703
S4_171873571	04	171873571	S4_171873750	1	0.179	0.966023	1	0.98284	1	0.162944
S4_206294233	04	206294233	S4_206296623	1	2.39	0.965959	1	0.982833	1	0.185866
S6_2878699	06	2878699	S6_2878708	1	0.009	0.965517	1	0.981603	1	0.156846
S3_205899039	03	205899039	S3_205899058	1	0.019	0.965251	1	0.981811	1	0.172932
S11_238019289	11	238019289	S11_238019491	1	0.202	0.964912	1	0.982644	1	0.165188
S4_214696814	04	214696814	S4_214696847	1	0.033	0.964775	1	0.982278	1	0.153535
S5_166011231	05	166011231	S5_166894147	1	882.916	0.964052	1	0.982211	1	0.175776
S8_127977153	08	127977153	S8_127977382	1	0.229	0.963768	1	0.982068	1	0.179009
S1_233292306	01	233292306	S1_233292500	1	0.194	0.963705	1	0.982067	1	0.154043
S5_213815106	05	213815106	S5_213819539	1	4.433	0.963605	1	0.980509	1	0.155279
S10_130325781	10	130325781	S10_131348136	1	1022.36	0.963196	1	0.98141	1	0.173798
S2_130419694	02	130419694	S2_130419718	1	0.024	0.963145	1	0.980621	1	0.146496
S2_130419718	02	130419718	S2_130419867	1	0.149	0.963055	1	0.980573	1	0.147772
S7_144906185	07	144906185	S7_144925691	1	19.506	0.962823	1	0.980913	1	0.165449
S9_144409455	09	144409455	S9_144409496	1	0.041	0.962248	1	0.980641	1	0.142952
S9_144409505	09	144409505	S9_144409551	1	0.046	0.962248	1	0.980641	1	0.142952
S1_69585703	01	69585703	S1_70651836	1	1066.13	0.96216	1	0.980593	1	0.14421
S1_96273141	01	96273141	S1_96273238	1	0.097	0.96216	1	0.980593	1	0.14421
S10_11199893	10	11199893	S10_11205145	1	5.252	0.962121	1	0.980926	1	0.160294
S1_223640362	01	223640362	S1_223640897	1	0.535	0.962069	1	0.980419	1	0.145479
S6_230783578	06	230783578	S6_230783836	1	0.258	0.961976	1	0.980371	1	0.146779
S4_135037105	04	135037105	S4_135043773	1	6.668	0.961877	1	0.980723	1	0.163312
S6_26758729	06	26758729	S6_26758857	1	0.128	0.961114	1	0.980305	1	0.141826
S9_144403441	09	144403441	S9_144409455	1	6.014	0.960829	1	0.980291	1	0.145745
S8_126768468	08	126768468	S8_126768790	1	0.322	0.960179	1	0.979399	1	0.136812
S1_70651836	01	70651836	S1_70651923	1	0.087	0.960091	1	0.979512	1	0.138062
S10_5116248	10	5116248	S10_5119136	1	2.888	0.959938	1	0.979823	1	0.157194
S2_130414888	02	130414888	S2_130415477	1	0.589	0.959398	1	0.979979	1	0.147418
S9_202355643	09	202355643	S9_206095109	1	3739.47	0.959173	1	0.979865	1	0.150289
S12_35332832	12	35332832	S12_35332875	1	0.043	0.95917	0.999998	0.965653	1	0.149196
S10_194095286	10	194095286	S10_194095340	1	0.054	0.9579	1	0.978166	1	0.12917
S6_228955770	06	228955770	S6_228955925	1	0.155	0.957471	1	0.978452	1	0.153776
S11_13326763	11	13326763	S11_13326913	1	0.15	0.956811	1	0.978729	1	0.143629
S4_205895998	04	205895998	S4_205896000	1	0.002	0.956628	1	0.977977	1	0.125286
S9_154678007	09	154678007	S9_155103478	1	425.471	0.956627	1	0.977193	1	0.125236
S11_10386703	11	10386703	S11_10388370	1	1.667	0.956443	1	0.955958	0.999746	0.24392
S6_2705005	06	2705005	S6_2705022	1	0.017	0.956395	1	0.956395	1	0.243704
S9_247949364	09	247949364	S9_247949401	1	0.037	0.956367	1	0.97806	1	0.128871
S3_211780766	03	211780766	S3_211780876	1	0.11	0.956188	1	0.954683	0.999212	0.242309
S5_2261248	05	2261248	S5_2263905	1	2.657	0.956181	1	0.976707	1	0.131276
S1_156562123	01	156562123	S1_156573655	1	11.532	0.956097	1	0.954058	0.998933	0.241717
S5_227890700	05	227890700	S5_227890701	1	0.001	0.956096	0.999999	0.872344	0.955196	0.231134
S3_214452906	03	214452906	S3_214457885	1	4.979	0.956028	1	0.956028	1	0.244287
S9_190108087	09	190108087	S9_190109388	1	1.301	0.956028	1	0.955028	0.999477	0.24416
S1_175987266	01	175987266	S1_175987306	1	0.04	0.955996	1	0.954476	0.999205	0.241197
S7_115426878	07	115426878	S7_115437781	1	10.903	0.955913	1	0.97716	1	0.246317
S6_204652955	06	204652955	S6_204652957	1	0.002	0.955882	1	0.953822	0.998922	0.240481
S7_225183470	07	225183470	S7_225184917	1	1.447	0.955777	1	0.977555	1	0.136608
S1_215045987	01	215045987	S1_215046019	1	0.032	0.955758	1	0.954222	0.999196	0.239838
S2_171028060	02	171028060	S2_171028139	1	0.079	0.955544	0.977519	0.977009	0.988437	0.247078
S1_157961898	01	157961898	S1_157961900	1	0.002	0.955473	1	0.954966	0.999735	0.238363
S1_157961900	01	157961900	S1_157961927	1	0.027	0.955473	1	0.954966	0.999735	0.238363
S7_224926645	07	224926645	S7_224926788	1	0.143	0.955473	1	0.953917	0.999185	0.238232
S7_122336905	07	122336905	S7_122339387	1	2.482	0.955383	1	0.97704	1	0.243306
S8_133242964	08	133242964	S8_133242971	1	0.007	0.955254	1	0.954218	0.999458	0.239739
S1_247524181	01	247524181	S1_247525518	1	1.337	0.955186	0.977336	0.976548	0.988204	0.245055
S2_170978768	02	170978768	S2_171028060	1	49.292	0.95505	0.977267	0.976744	0.988304	0.247076
S1_161127926	01	161127926	S1_161128060	1	0.134	0.954814	1	0.976744	1	0.127216
S2_151981271	02	151981271	S2_151987542	1	6.271	0.954757	1	0.954233	0.999726	0.234411
S7_13848822	07	13848822	S7_13849452	1	0.63	0.954621	1	0.977692	1	0.129813
S6_229077836	06	229077836	S6_229092668	1	14.832	0.954615	1	0.953549	0.999442	0.236202
S2_162160464	02	162160464	S2_162160754	1	0.29	0.95406	1	0.977094	1	0.24438
S5_137541372	05	137541372	S5_137670755	1	129.383	0.953943	1	0.9534	0.999715	0.240771
S6_229951954	06	229951954	S6_229951956	1	0.002	0.953828	1	0.953283	0.999714	0.229471
S9_217798252	09	217798252	S9_217798322	1	0.07	0.953828	1	0.952153	0.999121	0.229335
S7_187397695	07	187397695	S7_187398019	1	0.324	0.95352	1	0.976426	1	0.244231
S6_229991695	06	229991695	S6_229992620	1	0.925	0.953514	1	0.976633	1	0.120691
S2_170861216	02	170861216	S2_170861239	1	0.023	0.953392	1	0.952835	0.999708	0.243445
S3_37066623	03	37066623	S3_37246831	1	180.208	0.953177	1	0.976644	1	0.245312
S12_226015817	12	226015817	S12_226016018	1	0.201	0.953117	0.976277	0.975852	0.987852	0.23663
S5_227133991	05	227133991	S5_227134127	1	0.136	0.953079	1	0.975818	1	0.244683
S6_179282440	06	179282440	S6_179285896	1	3.456	0.952842	1	0.952273	0.999701	0.240468
S1_159318492	01	159318492	S1_159319769	1	1.277	0.952778	1	0.952778	1	0.23737
S12_11392186	12	11392186	S12_11399098	1	6.912	0.952549	1	0.951973	0.999697	0.238909
S2_170954840	02	170954840	S2_170969855	1	15.015	0.952388	1	0.951807	0.999695	-0.243865
S2_157737859	02	157737859	S2_157737867	1	0.008	0.952381	1	0.952381	1	0.235294
S2_170173970	02	170173970	S2_170173975	1	0.005	0.95233	1	0.951153	0.999382	0.221838
S2_170946888	02	170946888	S2_170954746	1	7.858	0.952271	0.975844	0.975552	0.987701	0.246352
S2_170954746	02	170954746	S2_170954840	1	0.094	0.952271	0.975844	0.975552	0.987701	0.246352
S1_163898700	01	163898700	S1_164045584	1	146.884	0.951923	1	0.950725	0.99937	0.232794
S2_170261237	02	170261237	S2_170261295	1	0.058	0.951537	1	0.976221	1	0.121263
S11_12803091	11	12803091	S11_12803143	1	0.052	0.951391	0.975393	0.974935	0.987388	0.222955
S3_221495833	03	221495833	S3_221496181	1	0.348	0.951235	1	0.976069	1	0.125059
S2_171028139	02	171028139	S2_171042678	1	14.539	0.951227	1	0.975465	1	-0.246875
S8_133637219	08	133637219	S8_133637306	1	0.087	0.95119	1	0.95119	1	0.237656
S6_14939505	06	14939505	S6_14939573	1	0.068	0.95119	0.97529	0.974985	0.987413	0.246703
S2_119444379	02	119444379	S2_119444467	1	0.088	0.951114	1	0.949231	0.999009	0.228666
S1_201558177	01	201558177	S1_201558360	1	0.183	0.950787	1	0.974317	1	0.130384
S6_141786138	06	141786138	S6_142031651	1	245.513	0.950617	1	0.948693	0.998987	-0.243424
S12_226158671	12	226158671	S12_226159253	1	0.582	0.95061	0.974992	0.97468	0.987259	0.246776
S3_133077743	03	133077743	S3_133077797	1	0.054	0.950501	1	0.950501	1	0.24307
S6_231621465	06	231621465	S6_231639328	1	17.863	0.950468	1	0.975122	1	0.107979
S5_231936366	05	231936366	S5_231936374	1	0.008	0.950392	1	0.949762	0.999668	0.220134
S6_20213865	06	20213865	S6_20213900	1	0.035	0.950392	1	0.949762	0.999668	0.220134
S4_222148177	04	222148177	S4_222148258	1	0.081	0.95039	1	0.973362	1	0.108918
S4_211949320	04	211949320	S4_211951613	1	2.293	0.950311	1	0.974685	1	0.110049
S1_158452996	01	158452996	S1_158453070	1	0.074	0.950311	1	0.975038	1	0.110069
S3_236111604	03	236111604	S3_236111711	1	0.107	0.950133	1	0.949496	0.999665	0.214011
S3_236111711	03	236111711	S3_236121726	1	10.015	0.950133	1	0.949496	0.999665	0.214011
S5_2331867	05	2331867	S5_2331872	1	0.005	0.949943	0.999999	0.945832	0.997833	0.210407
S7_180828166	07	180828166	S7_180828192	1	0.026	0.949865	1	0.949221	0.999661	0.215223
S7_180828161	07	180828161	S7_180828166	1	0.005	0.949865	1	0.949221	0.999661	0.215223
S7_180828192	07	180828192	S7_180828201	1	0.009	0.949865	1	0.949221	0.999661	0.215223
S1_232548075	01	232548075	S1_232548085	1	0.01	0.949786	1	0.94914	0.99966	0.22245
S10_468263	10	468263	S10_468271	1	0.008	0.949755	1	0.948444	0.99931	0.230358
S12_226508612	12	226508612	S12_226511057	1	2.445	0.949689	1	0.974376	1	0.118027
S4_43801890	04	43801890	S4_43801892	1	0.002	0.949689	1	0.946746	0.998449	0.116341
S8_79936625	08	79936625	S8_80102426	1	165.801	0.949689	1	0.948376	0.999308	0.211948
S8_127672128	08	127672128	S8_127672794	1	0.666	0.9493	1	0.97449	1	0.220589
S7_115437781	07	115437781	S7_116648892	1	1211.11	0.949284	0.974312	0.973471	0.986646	0.246297
S1_163778950	01	163778950	S1_163784160	1	5.21	0.949134	1	0.948471	0.999651	0.224736
S2_162265540	02	162265540	S2_162299273	1	33.733	0.949074	1	0.949074	1	0.242031
S5_168986847	05	168986847	S5_168986945	1	0.098	0.948694	1	0.973795	1	0.223025
S3_17722566	03	17722566	S3_17722669	1	0.103	0.948542	1	0.973039	1	0.103721
S12_34814283	12	34814283	S12_34814858	1	0.575	0.948542	1	0.973039	1	0.103721
S12_195824182	12	195824182	S12_195841789	1	17.607	0.948418	1	0.947736	0.99964	0.213721
S7_48144725	07	48144725	S7_48380168	1	235.443	0.948387	1	0.947704	0.99964	0.235492
S11_250683367	11	250683367	S11_250683522	1	0.155	0.948224	1	0.974657	1	0.10795
S6_231326407	06	231326407	S6_231348723	1	22.316	0.948224	1	0.972872	1	0.107851
S12_209834028	12	209834028	S12_209834094	1	0.066	0.948218	1	0.947531	0.999638	0.205676
S10_209109631	10	209109631	S10_209470759	1	361.128	0.948077	1	0.948077	1	0.225423
S7_187973885	07	187973885	S7_187973900	1	0.015	0.94787	1	0.945623	0.998814	0.11074
S8_143075925	08	143075925	S8_143075983	1	0.058	0.947758	0.973529	0.972067	0.985935	0.207046
S11_229950031	11	229950031	S11_230009449	1	59.418	0.947712	1	0.947712	1	0.226562
S8_127379700	08	127379700	S8_127394137	1	14.437	0.94769	1	0.946267	0.999249	0.235107
S2_8648425	02	8648425	S2_8651340	1	2.915	0.94728	0.973283	0.972183	0.985993	0.233701
S5_27692972	05	27692972	S5_27695629	1	2.657	0.947269	0.973277	0.97292	0.986367	0.222394
S11_115786878	11	115786878	S11_116359838	1	572.96	0.946926	0.973101	0.972176	0.98599	0.223585
S9_192118069	09	192118069	S9_192136676	1	18.607	0.946642	1	0.97277	1	0.211581
S1_9970053	01	9970053	S1_9970076	1	0.023	0.946429	1	0.973106	1	0.0995218
S1_9970076	01	9970076	S1_9972158	1	2.082	0.946429	1	0.973106	1	0.0995218
S1_9972158	01	9972158	S1_9972220	1	0.062	0.946429	1	0.973106	1	0.0995218
S7_205828553	07	205828553	S7_205828555	1	0.002	0.946116	1	0.94382	0.998786	0.194856
S4_188779901	04	188779901	S4_188780027	1	0.126	0.946092	1	0.945346	0.999606	0.206389
S5_27695720	05	27695720	S5_27701465	1	5.745	0.94585	0.972548	0.971977	0.985889	0.216383
S5_197954487	05	197954487	S5_197954495	1	0.008	0.945767	1	0.942617	0.998333	0.212317
S8_134071779	08	134071779	S8_134071831	1	0.052	0.945455	1	0.943908	0.999182	0.192435
S7_208196948	07	208196948	S7_208197081	1	0.133	0.945414	0.972324	0.970933	0.98536	0.22546
S4_86478733	04	86478733	S4_87034905	1	556.172	0.945378	1	0.972124	1	0.112505
S1_125663465	01	125663465	S1_125663487	1	0.022	0.94476	1	0.91457	0.983893	0.18697
S11_114695896	11	114695896	S11_114700115	1	4.219	0.944692	0.971953	0.971559	0.985677	0.216974
S2_169813947	02	169813947	S2_169814859	1	0.912	0.944361	1	0.943566	0.999579	0.204407
S3_230886445	03	230886445	S3_230886457	1	0.012	0.944312	1	0.941857	0.998699	0.192447
S11_99435119	11	99435119	S11_101620322	1	2185.2	0.944278	1	0.943481	0.999578	0.214418
S5_2975914	05	2975914	S5_2976130	1	0.216	0.944075	1	0.971312	1	0.208816
S8_88842432	08	88842432	S8_88843216	1	0.784	0.943949	1	0.970491	1	0.0970229
S12_225133096	12	225133096	S12_225133615	1	0.519	0.943949	1	0.970491	1	0.0970229
S9_239729882	09	239729882	S9_239730482	1	0.6	0.943871	1	0.972603	1	0.0981041
S5_2975786	05	2975786	S5_2975867	1	0.081	0.943155	1	0.970848	1	0.213083
S10_76624285	10	76624285	S10_76812889	1	188.604	0.942876	1	0.942876	1	0.194187
S1_157608004	01	157608004	S1_157615623	1	7.619	0.942857	1	0.942857	1	0.20625
S8_134012548	08	134012548	S8_134051333	1	38.785	0.94244	0.970793	0.970146	0.98496	0.187386
S3_198821957	03	198821957	S3_198822014	1	0.057	0.941901	1	0.97089	1	0.20835
S1_7739788	01	7739788	S1_7740050	1	0.262	0.94181	1	0.94181	1	0.199817
S6_2738339	06	2738339	S6_2738369	1	0.03	0.941806	1	0.938166	0.998066	0.185662
S3_39116	03	39116	S3_39163	1	0.047	0.941606	1	0.940731	0.999535	0.179083
S6_187159940	06	187159940	S6_187159993	1	0.053	0.941372	1	0.970583	1	0.0926365
S7_44934354	07	44934354	S7_44934355	1	0.001	0.941217	1	0.96991	1	0.0944992
S7_44934355	07	44934355	S7_44934356	1	0.001	0.941217	1	0.96991	1	0.0944992
S3_22036272	03	22036272	S3_22037012	1	0.74	0.940711	1	0.940711	1	0.176296
S3_22037012	03	22037012	S3_22037026	1	0.014	0.940711	1	0.940711	1	0.176296
S7_227114254	07	227114254	S7_227115862	1	1.608	0.940586	1	0.969944	1	0.208784
S7_71746866	07	71746866	S7_71746869	1	0.003	0.940501	1	0.939591	0.999516	0.199991
S11_257923654	11	257923654	S11_257923656	1	0.002	0.940501	1	0.937685	0.998502	0.199788
S10_101411886	10	101411886	S10_101953444	1	541.558	0.940299	1	0.940299	1	0.178977
S5_59732444	05	59732444	S5_61000807	1	1268.36	0.940179	1	0.940179	1	0.234573
S1_159594541	01	159594541	S1_159594812	1	0.271	0.94003	1	0.938152	0.999001	0.195742
S4_188774979	04	188774979	S4_188776226	1	1.247	0.940002	0.969537	0.968346	0.984046	0.207153
S10_147960523	10	147960523	S10_149149889	1	1189.37	0.93986	1	0.93986	1	0.18172
S10_5119136	10	5119136	S10_5128413	1	9.277	0.939631	1	0.937729	0.998988	0.182929
S10_5128413	10	5128413	S10_5128432	1	0.019	0.939631	1	0.937729	0.998988	0.182929
S10_5128432	10	5128432	S10_5128459	1	0.027	0.939631	1	0.937729	0.998988	0.182929
S1_159594812	01	159594812	S1_159595010	1	0.198	0.939441	1	0.937525	0.99898	0.198679
S1_210854065	01	210854065	S1_210854120	1	0.055	0.93915	1	0.938199	0.999494	0.177311
S5_232032684	05	232032684	S5_232032712	1	0.028	0.93915	1	0.936205	0.998431	0.177123
S6_167334316	06	167334316	S6_167343584	1	9.268	0.93865	1	0.97016	1	0.0864149
S11_17416227	11	17416227	S11_17416240	1	0.013	0.93865	1	0.96751	1	0.0862968
S6_167315678	06	167315678	S6_167334316	1	18.638	0.938505	1	0.970087	1	0.0881592
S12_225133615	12	225133615	S12_225192586	1	58.971	0.938505	1	0.967433	1	0.0880385
S6_235303090	06	235303090	S6_235352930	1	49.84	0.938367	1	0.938367	1	0.190312
S3_198560967	03	198560967	S3_198821957	1	260.99	0.938338	1	0.969142	1	0.200848
S2_148772139	02	148772139	S2_148834669	1	62.53	0.938088	1	0.936084	0.998932	0.191591
S10_106905862	10	106905862	S10_107269065	1	363.203	0.937951	1	0.937951	1	0.175771
S2_169755109	02	169755109	S2_169755138	1	0.029	0.937931	1	0.969799	1	0.0948499
S5_196458460	05	196458460	S5_196458828	1	0.368	0.937393	0.96819	0.966888	0.983305	0.175704
S11_257868105	11	257868105	S11_257876295	1	8.19	0.93719	1	0.935126	0.998898	0.196113
S6_201357088	06	201357088	S6_201367340	1	10.252	0.936232	1	0.936232	1	0.166839
S6_201313869	06	201313869	S6_201356780	1	42.911	0.935821	1	0.935821	1	0.169551
S9_79801924	09	79801924	S9_80241354	1	439.43	0.935672	0.967301	0.966488	0.983101	0.17689
S9_78077421	09	78077421	S9_79801924	1	1724.5	0.935439	0.967181	0.966362	0.983037	0.178329
S9_239882983	09	239882983	S9_239882987	1	0.004	0.935438	1	0.96684	1	0.0818337
S1_106631131	01	106631131	S1_109889329	1	3258.2	0.935437	1	0.964456	1	0.0817328
S10_68023577	10	68023577	S10_68024299	1	0.722	0.935143	1	0.966694	1	0.0852315
S1_9964030	01	9964030	S1_9964132	1	0.102	0.935065	1	0.967439	1	0.0861597
S1_9964132	01	9964132	S1_9969039	1	4.907	0.934985	1	0.967395	1	0.0870719
S1_163313418	01	163313418	S1_163358586	1	45.168	0.934817	1	0.966532	1	0.088919
S9_584509	09	584509	S9_587228	1	2.719	0.934641	1	0.945249	1	0.239682
S4_129959446	04	129959446	S4_129992981	1	33.535	0.934548	1	0.966399	1	0.0918972
S2_145876330	02	145876330	S2_145880900	1	4.57	0.934275	1	0.944412	1	0.238195
S4_189637362	04	189637362	S4_189637957	1	0.595	0.934234	1	0.933121	0.999404	0.169011
S4_195666362	04	195666362	S4_195666377	1	0.015	0.933835	1	0.933835	1	0.160382
S3_1261796	03	1261796	S3_1261847	1	0.051	0.933811	0.977261	0.96577	0.993843	0.245606
S5_227815320	05	227815320	S5_227815356	1	0.036	0.93373	1	0.944478	1	0.238833
S1_157607212	01	157607212	S1_157608004	1	0.792	0.933294	0.966071	0.966071	0.982889	0.190588
S6_201356780	06	201356780	S6_201357088	1	0.308	0.933014	1	0.933014	1	0.165816
S1_243760298	01	243760298	S1_243838251	1	77.953	0.932752	1	0.943131	1	0.232455
S4_206186042	04	206186042	S4_206186241	1	0.199	0.932407	1	0.932407	1	0.188966
S6_203740120	06	203740120	S6_203740278	1	0.158	0.932318	0.965566	0.965566	0.982632	0.195457
S11_250079647	11	250079647	S11_250079838	1	0.191	0.932151	0.96548	0.964573	0.982127	0.177857
S1_156573655	01	156573655	S1_156573846	1	0.191	0.932143	0.97667	0.965098	0.993784	0.242094
S1_10057573	01	10057573	S1_10057768	1	0.195	0.931497	0.976439	0.964328	0.993497	0.239714
S2_145951855	02	145951855	S2_145951899	1	0.044	0.931451	1	0.940485	1	0.240952
S6_453882	06	453882	S6_454221	1	0.339	0.931327	1	0.931327	1	0.15238
S6_454226	06	454226	S6_457387	1	3.161	0.931327	1	0.931327	1	0.15238
S10_229227860	10	229227860	S10_229227902	1	0.042	0.931327	1	0.931327	1	0.15238
S7_74299016	07	74299016	S7_74563294	1	264.278	0.931243	1	0.941824	1	0.234841
S5_65140924	05	65140924	S5_65143612	1	2.688	0.931053	1	0.942272	1	-0.242591
S9_682780	09	682780	S9_696493	1	13.713	0.930961	1	0.940866	1	0.236443
S3_1645117	03	1645117	S3_1645268	1	0.151	0.930851	1	0.966495	1	0.0879285
S6_1747669	06	1747669	S6_1747694	1	0.025	0.930564	1	0.955776	1	0.171927
S4_215843647	04	215843647	S4_215843791	1	0.144	0.930556	1	0.966346	1	0.0910351
S5_140180231	05	140180231	S5_140180369	1	0.138	0.930556	1	0.962947	1	0.0908748
S10_98673840	10	98673840	S10_98924112	1	250.272	0.930348	1	0.930348	1	0.159014
S12_226289563	12	226289563	S12_226295324	1	5.761	0.930029	1	0.928769	0.999322	0.147585
S12_226295324	12	226295324	S12_226299855	1	4.531	0.930029	1	0.928769	0.999322	0.147585
S1_71407703	01	71407703	S1_71407741	1	0.038	0.930029	1	0.926108	0.99789	0.147374
S3_145200753	03	145200753	S3_145200865	1	0.112	0.930029	1	0.926108	0.99789	0.147374
S1_70739318	01	70739318	S1_71407703	1	668.385	0.929852	1	0.96517	1	0.151742
S9_113496674	09	113496674	S9_113499929	1	3.255	0.929849	0.975853	0.963231	0.993216	0.236527
S9_217798322	09	217798322	S9_217991534	1	193.212	0.92981	0.975841	0.963657	0.993444	0.231085
S2_14350631	02	14350631	S2_14390534	1	39.903	0.92967	1	0.964536	1	0.153004
S12_35588717	12	35588717	S12_35588773	1	0.056	0.929414	0.975703	0.964024	0.993704	0.229765
S11_31323995	11	31323995	S11_31328713	1	4.718	0.929211	1	0.929211	1	0.166159
S10_131348136	10	131348136	S10_131357825	1	9.689	0.928704	1	0.928704	1	0.169168
S1_175977293	01	175977293	S1_175981829	1	4.536	0.928657	0.975431	0.939368	0.98104	0.237752
S3_1233439	03	1233439	S3_1233486	1	0.047	0.928458	1	0.928458	1	0.144198
S6_453833	06	453833	S6_453869	1	0.036	0.928458	1	0.928458	1	0.144198
S6_453869	06	453869	S6_453878	1	0.009	0.928458	1	0.928458	1	0.144198
S6_453878	06	453878	S6_453882	1	0.004	0.928458	1	0.928458	1	0.144198
S1_96271217	01	96271217	S1_96271272	1	0.055	0.928458	1	0.961806	1	0.146764
S2_117150591	02	117150591	S2_117243433	1	92.842	0.928429	0.975348	0.938438	0.980591	0.23412
S6_229104153	06	229104153	S6_229105781	1	1.628	0.927861	0.975148	0.938632	0.980792	0.234981
S4_45825922	04	45825922	S4_45826016	1	0.094	0.9275	1	0.962614	1	0.0749024
S1_218510409	01	218510409	S1_218858734	1	348.325	0.927405	1	0.939236	1	0.241054
S5_230113031	05	230113031	S5_230113119	1	0.088	0.92739	0.974978	0.961882	0.992943	0.233565
S5_198165793	05	198165793	S5_198165820	1	0.027	0.927129	1	0.924339	0.998494	0.153057
S4_219938240	04	219938240	S4_219942443	1	4.203	0.926941	1	0.963395	1	0.0808411
S1_72106280	01	72106280	S1_72726022	1	619.742	0.926784	1	0.922481	0.997675	0.140321
S3_145179920	03	145179920	S3_145200753	1	20.833	0.926784	1	0.922481	0.997675	0.140321
S8_81818304	08	81818304	S8_81818423	1	0.119	0.926761	1	0.962248	1	0.0826528
S3_237912008	03	237912008	S3_237912199	1	0.191	0.926667	1	0.962201	1	0.0836128
S1_72726022	01	72726022	S1_72726075	1	0.053	0.926613	1	0.922288	0.997663	0.141538
S2_146399665	02	146399665	S2_146399845	1	0.18	0.926282	1	0.962453	1	0.185626
S5_10405279	05	10405279	S5_10416224	1	10.945	0.926007	0.974347	0.855003	0.936247	0.206321
S4_18541292	04	18541292	S4_18542685	1	1.393	0.925877	1	0.924461	0.999235	0.146843
S1_163898603	01	163898603	S1_163898700	1	0.097	0.925678	0.974367	0.93594	0.979753	0.23609
S1_96271272	01	96271272	S1_96273141	1	1.869	0.92522	0.961884	0.960392	0.979996	0.144506
S1_163659378	01	163659378	S1_163778939	1	119.561	0.925162	0.974185	0.936354	0.98006	0.226056
S6_25518591	06	25518591	S6_25518609	1	0.018	0.925	1	0.925	1	0.137037
S8_128507690	08	128507690	S8_128507733	1	0.043	0.924831	1	0.924831	1	0.13824
S2_157227687	02	157227687	S2_157227696	1	0.009	0.924658	1	0.924658	1	0.139463
S4_195863570	04	195863570	S4_195876554	1	12.984	0.924658	1	0.924658	1	0.139463
S5_27692848	05	27692848	S5_27692972	1	0.124	0.924175	1	0.961091	1	0.21934
S2_156950343	02	156950343	S2_156950362	1	0.019	0.924107	1	0.924107	1	0.143253
S1_163548936	01	163548936	S1_163554211	1	5.275	0.923776	0.973693	0.960907	0.993069	0.238919
S3_732084	03	732084	S3_748150	1	16.066	0.922963	1	0.935657	1	0.207982
S5_7872480	05	7872480	S5_7872501	1	0.021	0.922927	1	0.921395	0.99917	0.134436
S3_237840706	03	237840706	S3_237895312	1	54.606	0.921986	1	0.962415	1	0.0784059
S1_96271118	01	96271118	S1_96271217	1	0.099	0.921391	0.959891	0.958236	0.978895	0.137176
S4_62692183	04	62692183	S4_62784878	1	92.695	0.921373	1	0.962106	1	0.0843277
S7_70323270	07	70323270	S7_71315485	1	992.215	0.921329	1	0.934008	1	0.235828
S1_230159740	01	230159740	S1_230159788	1	0.048	0.921053	1	0.921053	1	0.12963
S1_230159737	01	230159737	S1_230159740	1	0.003	0.921053	1	0.921053	1	0.12963
S6_3004329	06	3004329	S6_3004348	1	0.019	0.921053	1	0.917771	0.998217	0.129398
S5_137670755	05	137670755	S5_137962108	1	291.353	0.920772	0.972618	0.93336	0.979244	0.238413
S12_17747866	12	17747866	S12_17747884	1	0.018	0.920728	1	0.933821	1	0.194952
S1_130913372	01	130913372	S1_130913560	1	0.188	0.920635	1	0.958608	1	0.208885
S7_225180265	07	225180265	S7_225182092	1	1.827	0.920548	1	0.920548	1	0.133175
S10_231501629	10	231501629	S10_231522879	1	21.25	0.920548	1	0.959182	1	0.135941
S4_188776236	04	188776236	S4_188776277	1	0.041	0.920048	1	0.929893	1	0.197198
S5_923	05	923	S5_1200	1	0.277	0.919893	1	0.933056	1	0.216847
S4_216236594	04	216236594	S4_216236677	1	0.083	0.919786	1	0.932543	1	0.192432
S3_229258410	03	229258410	S3_229287392	1	28.982	0.919608	1	0.919608	1	0.1395
S1_9690316	01	9690316	S1_9690530	1	0.214	0.919192	1	0.919192	1	0.142187
S11_35901873	11	35901873	S11_36334792	1	432.919	0.918864	1	0.957343	1	0.128441
S5_232032712	05	232032712	S5_232032717	1	0.005	0.918797	1	0.93029	1	0.189756
S4_188779038	04	188779038	S4_188779628	1	0.59	0.91875	1	0.915263	0.998101	0.144695
S2_148001488	02	148001488	S2_148001704	1	0.216	0.91858	0.971831	0.958526	0.992737	-0.244737
S5_198707846	05	198707846	S5_198707938	1	0.092	0.918422	0.971771	0.930505	0.978143	0.216643
S9_250237860	09	250237860	S9_250237861	1	0.001	0.917582	1	0.957266	1	0.0631752
S5_3031821	05	3031821	S5_3031826	1	0.005	0.917516	1	0.957234	1	0.0638304
S3_95915876	03	95915876	S3_95919928	1	4.052	0.917379	1	0.957166	1	0.065182
S3_95919928	03	95919928	S3_106898382	1	10978.5	0.917379	1	0.957166	1	0.065182
S9_112856616	09	112856616	S9_112856652	1	0.036	0.917379	1	0.958713	1	0.0652347
S12_224803034	12	224803034	S12_224803097	1	0.063	0.917308	1	0.95713	1	0.0658794
S10_226065305	10	226065305	S10_226067512	1	2.207	0.91716	1	0.957057	1	0.0673195
S10_150688061	10	150688061	S10_150688668	1	0.607	0.916667	1	0.930451	1	0.184707
S1_92154888	01	92154888	S1_92156257	1	1.369	0.916667	1	0.958322	1	0.0720971
S9_139179353	09	139179353	S9_139672186	1	492.833	0.916512	1	0.916512	1	0.121975
S9_249502981	09	249502981	S9_249503034	1	0.053	0.916512	1	0.916512	1	0.121975
S6_25506639	06	25506639	S6_25506644	1	0.005	0.916512	1	0.912833	0.997991	0.12173
S6_25365158	06	25365158	S6_25365177	1	0.019	0.916353	1	0.912659	0.997982	0.122842
S3_234400522	03	234400522	S3_234413729	1	13.207	0.91629	1	0.956626	1	0.0755695
S7_225176974	07	225176974	S7_225180265	1	3.291	0.916023	1	0.916023	1	0.12538
S9_249497740	09	249497740	S9_249498525	1	0.785	0.915851	1	0.915851	1	0.126555
S5_27695629	05	27695629	S5_27695720	1	0.091	0.915744	0.970811	0.956713	0.99229	0.209846
S1_162107586	01	162107586	S1_162107604	1	0.018	0.915675	1	0.915675	1	0.127751
S8_2186782	08	2186782	S8_2186834	1	0.052	0.915493	1	0.956367	1	0.131816
S4_48153487	04	48153487	S4_48163274	1	9.787	0.915306	1	0.915306	1	0.130208
S2_170942303	02	170942303	S2_170946888	1	4.585	0.914924	1	0.934156	1	-0.24148
S3_241775552	03	241775552	S3_241775560	1	0.008	0.914916	1	0.914916	1	0.132754
S3_241775560	03	241775560	S3_241775571	1	0.011	0.914916	1	0.914916	1	0.132754
S8_3346063	08	3346063	S8_3346072	1	0.009	0.914869	0.999987	0.729502	0.892951	0.213316
S4_48837869	04	48837869	S4_49238445	1	400.576	0.914712	1	0.914712	1	0.134063
S6_204245052	06	204245052	S6_204246361	1	1.309	0.91422	0.956149	0.955178	0.977332	0.128122
S8_131321817	08	131321817	S8_131321858	1	0.041	0.91401	1	0.928241	1	0.180533
S6_235255687	06	235255687	S6_235288450	1	32.763	0.91388	1	0.927518	1	0.188659
S4_17732192	04	17732192	S4_17732203	1	0.011	0.913853	1	0.910911	0.998389	0.238001
S2_136361416	02	136361416	S2_136366781	1	5.365	0.913447	0.955744	0.953187	0.976313	0.132969
S6_138665242	06	138665242	S6_138665255	1	0.013	0.913075	1	0.910078	0.998357	-0.238341
S6_138665255	06	138665255	S6_138665296	1	0.041	0.913075	1	0.910078	0.998357	-0.238341
S10_187992518	10	187992518	S10_187992609	1	0.091	0.913043	1	0.926354	1	0.176271
S1_157960552	01	157960552	S1_157960607	1	0.055	0.912917	1	0.912917	1	0.232963
S1_201558090	01	201558090	S1_201558177	1	0.087	0.912208	1	0.953673	1	0.132802
S10_5095608	10	5095608	S10_5102101	1	6.493	0.912121	1	0.923693	1	0.180085
S1_163659214	01	163659214	S1_163659323	1	0.109	0.911926	1	0.908849	0.998311	0.229704
S8_2660625	08	2660625	S8_2660626	1	0.001	0.911241	0.999999	0.946302	1	0.0581239
S6_235165119	06	235165119	S6_235165143	1	0.024	0.911239	0.999998	0.905063	0.996604	0.0568433
S1_214815245	01	214815245	S1_215045987	1	230.742	0.911208	0.954572	0.930078	0.964406	0.236071
S12_213434754	12	213434754	S12_213434794	1	0.04	0.911146	1	0.910124	0.999439	-0.23834
S12_208185458	12	208185458	S12_208185540	1	0.082	0.911111	1	0.957537	1	0.059704
S5_186395644	05	186395644	S5_186395648	1	0.004	0.911109	0.999999	0.78283	0.926933	-0.220955
S2_156900063	02	156900063	S2_156940008	1	39.945	0.911089	1	0.911089	1	0.115137
S1_15992572	01	15992572	S1_16004577	1	12.005	0.910964	0.969075	0.921448	0.974635	0.177245
S3_1732014	03	1732014	S3_1732582	1	0.568	0.910931	1	0.910931	1	0.116219
S7_13845737	07	13845737	S7_13845773	1	0.036	0.910931	1	0.910931	1	0.116219
S7_13845773	07	13845773	S7_13845804	1	0.031	0.910931	1	0.910931	1	0.116219
S6_71482414	06	71482414	S6_72854102	1	1371.69	0.910827	1	0.953411	1	0.0622043
S10_143996254	10	143996254	S10_144347376	1	351.122	0.910753	1	0.924851	1	0.185846
S6_23912116	06	23912116	S6_24071372	1	159.256	0.910514	1	0.951162	1	0.0649977
S4_68809	04	68809	S4_76735	1	7.926	0.910505	1	0.907324	0.998251	0.233473
S10_147183693	10	147183693	S10_147183892	1	0.199	0.910148	1	0.925014	1	0.180208
S11_235913551	11	235913551	S11_235913575	1	0.024	0.910076	1	0.910076	1	0.121934
S6_141783429	06	141783429	S6_141784109	1	0.68	0.910052	1	0.905713	0.997613	0.237494
S1_214409512	01	214409512	S1_214815245	1	405.733	0.909884	0.953878	0.928983	0.963837	0.234997
S12_215186029	12	215186029	S12_215201860	1	15.831	0.909862	1	0.907734	0.99883	0.237231
S5_228364210	05	228364210	S5_228364225	1	0.015	0.909837	0.999986	0.83279	0.956709	0.227227
S5_228364229	05	228364229	S5_228364247	1	0.018	0.909837	0.999986	0.83279	0.956709	0.227227
S11_188115640	11	188115640	S11_188115687	1	0.047	0.909465	1	0.90732	0.99882	0.228036
S1_157960607	01	157960607	S1_157961200	1	0.593	0.909211	0.953526	0.909211	0.953526	0.23583
S1_160836201	01	160836201	S1_160837906	1	1.705	0.909127	1	0.905843	0.998192	-0.237771
S7_48487277	07	48487277	S7_49274067	1	786.79	0.908683	1	0.907604	0.999406	0.223482
S7_227304184	07	227304184	S7_227308063	1	3.879	0.908654	1	0.908654	1	0.130886
S10_151538009	10	151538009	S10_153671714	1	2133.7	0.908567	0.968217	0.923116	0.975938	0.187234
S5_28875604	05	28875604	S5_28875679	1	0.075	0.90828	1	0.906103	0.998801	0.109899
S2_73924495	02	73924495	S2_73953284	1	28.789	0.908151	1	0.9048	0.998153	0.219316
S1_217666826	01	217666826	S1_217666852	1	0.026	0.908129	1	0.905945	0.998797	0.110932
S2_138436553	02	138436553	S2_138436554	1	0.001	0.908129	1	0.820679	0.950633	0.105583
S7_227574565	07	227574565	S7_227574888	1	0.323	0.907945	1	0.907945	1	0.13511
S2_120523174	02	120523174	S2_120524143	1	0.969	0.907827	0.967941	0.920058	0.974439	0.17283
S10_339652	10	339652	S10_339677	1	0.025	0.907503	0.975588	0.927991	0.986539	0.240763
S9_184962562	09	184962562	S9_184962666	1	0.104	0.906862	0.967594	0.920199	0.974683	0.176994
S2_156951648	02	156951648	S2_156951685	1	0.037	0.906318	1	0.92891	1	0.227773
S10_11831293	10	11831293	S10_11832188	1	0.895	0.906142	1	0.905001	0.99937	0.22702
S2_14847242	02	14847242	S2_14867665	1	20.423	0.905718	1	0.902174	0.998042	0.236733
S1_159302497	01	159302497	S1_159318492	1	15.995	0.905693	1	0.905693	1	0.234236
S7_4545171	07	4545171	S7_4547484	1	2.313	0.905669	0.951667	0.951667	0.975534	0.115997
S11_188424014	11	188424014	S11_188424200	1	0.186	0.905467	0.967091	0.951058	0.991139	0.200783
S4_186218467	04	186218467	S4_186218521	1	0.054	0.905445	0.951549	0.900206	0.948792	0.110678
S2_166378326	02	166378326	S2_166378342	1	0.016	0.905063	1	0.905063	1	0.105926
S8_131935363	08	131935363	S8_131937502	1	2.139	0.904915	1	0.9507	1	0.109603
S2_156940008	02	156940008	S2_156941440	1	1.432	0.904915	1	0.904915	1	0.106931
S3_1731997	03	1731997	S3_1732014	1	0.017	0.904915	1	0.904915	1	0.106931
S2_148379061	02	148379061	S2_148684441	1	305.38	0.904762	1	0.919214	1	0.175163
S1_158752619	01	158752619	S1_158755345	1	2.726	0.904679	0.951146	0.903557	0.950556	0.216252
S7_220610209	07	220610209	S7_220613060	1	2.851	0.904605	1	0.904605	1	0.108997
S7_70023672	07	70023672	S7_70031061	1	7.389	0.904594	0.951102	0.927123	0.962872	0.228969
S7_48144720	07	48144720	S7_48144725	1	0.005	0.904478	1	0.903295	0.999346	0.225299
S12_217090449	12	217090449	S12_217091466	1	1.017	0.90411	1	0.950305	1	0.115077
S4_183266163	04	183266163	S4_183266253	1	0.09	0.903743	1	0.949722	1	0.0534709
S4_17732203	04	17732203	S4_17733880	1	1.677	0.903727	0.974544	0.926696	0.986851	0.239305
S9_65272924	09	65272924	S9_65272968	1	0.044	0.90368	1	0.949691	1	0.0540332
S5_2316272	05	2316272	S5_2316394	1	0.122	0.903575	1	0.918243	1	0.159211
S1_177157577	01	177157577	S1_177161768	1	4.191	0.903548	1	0.949625	1	0.0551937
S6_235432803	06	235432803	S6_235435503	1	2.7	0.903382	1	0.949948	1	0.119849
S1_57899022	01	57899022	S1_57937561	1	38.539	0.90303	1	0.949369	1	0.0596778
S12_224965826	12	224965826	S12_224967371	1	1.545	0.903017	1	0.901799	0.999326	0.211473
S5_227845558	05	227845558	S5_227845601	1	0.043	0.902753	0.999996	0.782861	0.931228	0.213468
S2_145863873	02	145863873	S2_145876330	1	12.457	0.902548	0.974214	0.925678	0.986619	0.239139
S5_59732420	05	59732420	S5_59732444	1	0.024	0.902441	0.949969	0.902441	0.949969	0.237344
S1_130545911	01	130545911	S1_130551656	1	5.745	0.901924	1	0.923309	1	0.216386
S7_225840902	07	225840902	S7_225841021	1	0.119	0.901788	0.949625	0.948991	0.974162	0.115109
S1_190372356	01	190372356	S1_190373559	1	1.203	0.901758	0.949609	0.948324	0.973819	0.115068
S5_227869540	05	227869540	S5_227886654	1	17.114	0.901498	1	0.90024	0.999302	0.220379
S1_7430489	01	7430489	S1_7430591	1	0.102	0.901295	1	0.923208	1	0.228185
S6_231348723	06	231348723	S6_231356679	1	7.956	0.90095	1	0.949903	1	0.108602
S4_219627943	04	219627943	S4_219628637	1	0.694	0.900735	1	0.898145	0.998561	0.223729
S5_221470088	05	221470088	S5_221470089	1	0.001	0.900539	1	0.899258	0.999289	0.201061
S3_78673840	03	78673840	S3_78673870	1	0.03	0.900538	1	0.896596	0.997809	0.200763
S5_217748683	05	217748683	S5_217748686	1	0.003	0.899906	1	0.897304	0.998553	0.11222
S1_16145843	01	16145843	S1_16145881	1	0.038	0.899586	1	0.895565	0.997762	0.203154
S1_214234600	01	214234600	S1_214409512	1	174.912	0.899249	0.973288	0.948007	0.999326	0.236782
S12_35864251	12	35864251	S12_35865098	1	0.847	0.899235	1	0.899235	1	0.225925
S9_98502719	09	98502719	S9_98502740	1	0.021	0.899235	1	0.896563	0.998513	0.225589
S11_130126075	11	130126075	S11_130126106	1	0.031	0.898437	1	0.895722	0.998488	0.226481
S7_139412509	07	139412509	S7_140310856	1	898.347	0.897727	1	0.897727	1	0.0975309
S3_221242274	03	221242274	S3_221245983	1	3.709	0.897163	1	0.911587	1	0.15162
S7_205828901	07	205828901	S7_205828914	1	0.013	0.897071	0.972656	0.918146	0.984015	0.202462
S7_225170433	07	225170433	S7_225176957	1	6.524	0.896638	1	0.896638	1	0.104514
S1_157950908	01	157950908	S1_157950976	1	0.068	0.896323	1	0.911941	1	0.167698
S3_117730	03	117730	S3_117833	1	0.103	0.89632	0.946742	0.946033	0.972642	0.214856
S10_222159032	10	222159032	S10_222160052	1	1.02	0.896104	1	0.896104	1	0.107813
S8_132044765	08	132044765	S8_132049915	1	5.15	0.896074	0.972386	0.9196	0.985068	0.231771
S6_2635216	06	2635216	S6_2635242	1	0.026	0.896057	1	0.896057	1	0.198177
S12_11411333	12	11411333	S12_11412209	1	0.876	0.89599	1	0.913261	1	0.157176
S8_127394137	08	127394137	S8_127418792	1	24.655	0.895723	0.946426	0.893012	0.944993	0.226307
S6_102220156	06	102220156	S6_102297240	1	77.084	0.895611	0.963489	0.91178	0.972147	0.147922
S6_232701724	06	232701724	S6_232717623	1	15.899	0.895408	1	0.919579	1	0.211604
S1_162355473	01	162355473	S1_162355545	1	0.072	0.894675	1	0.950279	1	0.0491819
S9_191777389	09	191777389	S9_191777440	1	0.051	0.894674	1	0.941449	1	0.0489528
S12_95871807	12	95871807	S12_97153825	1	1282.02	0.894611	1	0.950247	1	0.049708
S11_257612939	11	257612939	S11_257614756	1	1.817	0.89441	1	0.950147	1	0.0513561
S6_24318061	06	24318061	S6_24318094	1	0.033	0.89441	1	0.9413	1	0.0511164
S9_250453678	09	250453678	S9_250453699	1	0.021	0.894335	0.999998	0.933335	1	0.0514693
S6_24318097	06	24318097	S6_24318120	1	0.023	0.894193	1	0.941179	1	0.0528684
S1_149913104	01	149913104	S1_150378874	1	465.77	0.89396	1	0.949921	1	0.0550015
S6_235353040	06	235353040	S6_235353054	1	0.014	0.893852	1	0.892393	0.999183	0.186977
S6_235353129	06	235353129	S6_235353149	1	0.02	0.893852	1	0.892393	0.999183	0.186977
S1_161568479	01	161568479	S1_161570208	1	1.729	0.893815	0.945418	0.918892	0.958589	0.216818
S12_214793699	12	214793699	S12_214805467	1	11.768	0.893668	1	0.902752	1	-0.237278
S12_34815211	12	34815211	S12_34815309	1	0.098	0.893523	1	0.890578	0.998351	0.093087
S12_34815309	12	34815309	S12_34816110	1	0.801	0.893523	1	0.890578	0.998351	0.093087
S12_34949252	12	34949252	S12_34949298	1	0.046	0.893523	1	0.890578	0.998351	0.093087
S9_90129189	09	90129189	S9_90129258	1	0.069	0.893381	1	0.890428	0.998346	0.0939927
S1_175987235	01	175987235	S1_175987266	1	0.031	0.893162	1	0.901109	1	0.233253
S6_168260375	06	168260375	S6_168601253	1	340.878	0.893033	1	0.919442	1	0.222927
S3_192581306	03	192581306	S3_192618915	1	37.609	0.892857	1	0.909488	1	0.157698
S5_228915989	05	228915989	S5_228916858	1	0.869	0.892393	0.999999	0.898104	1	0.236354
S4_188778157	04	188778157	S4_188778276	1	0.119	0.892203	0.944565	0.943989	0.971591	0.211165
S9_41709157	09	41709157	S9_41711064	1	1.907	0.891503	1	0.90655	1	0.149746
S3_206074803	03	206074803	S3_206074901	1	0.098	0.890688	1	0.887539	0.998231	0.200833
S11_12869858	11	12869858	S11_12870729	1	0.871	0.890394	0.970784	0.944544	0.999868	0.216603
S11_257758040	11	257758040	S11_257866612	1	108.572	0.889966	1	0.91606	1	0.210407
S11_257866612	11	257866612	S11_257866618	1	0.006	0.889966	1	0.888392	0.999115	0.207205
S7_215559122	07	215559122	S7_216035105	1	475.983	0.889772	1	0.897916	1	0.235725
S5_227867892	05	227867892	S5_227867905	1	0.013	0.889721	0.999998	0.659443	0.860916	0.19733
S8_30206318	08	30206318	S8_30206487	1	0.169	0.889706	0.961314	0.906744	0.970475	0.171823
S12_217186357	12	217186357	S12_217186389	1	0.032	0.889514	1	0.887928	0.999108	0.198611
S11_5614468	11	5614468	S11_5614505	1	0.037	0.889303	1	0.889303	1	0.180533
S5_64167904	05	64167904	S5_65140924	1	973.02	0.888976	1	0.899565	1	-0.2369
S11_257923595	11	257923595	S11_257923605	1	0.01	0.888946	1	0.911411	1	0.20263
S5_230127464	05	230127464	S5_230127613	1	0.149	0.888943	0.953673	0.915645	0.96789	0.23791
S1_163659323	01	163659323	S1_163659378	1	0.055	0.888907	0.976057	0.897089	0.980539	0.227763
S2_121941585	02	121941585	S2_121941660	1	0.075	0.88875	1	0.88875	1	0.0897614
S1_249959660	01	249959660	S1_249959763	1	0.103	0.888608	1	0.888608	1	0.0906508
S7_221711511	07	221711511	S7_221711513	1	0.002	0.888608	1	0.888608	1	0.0906508
S7_224419111	07	224419111	S7_224430975	1	11.864	0.888462	1	0.888462	1	0.0915577
S3_19678647	03	19678647	S3_19678653	1	0.006	0.888461	1	0.855962	0.98154	0.0898675
S11_257923605	11	257923605	S11_257923636	1	0.031	0.888358	1	0.910924	1	0.203993
S1_9712126	01	9712126	S1_9713009	1	0.883	0.888181	1	0.886561	0.999087	0.176351
S9_239730482	09	239730482	S9_239739870	1	9.388	0.888	1	0.888	1	0.0943878
S5_28040391	05	28040391	S5_28040447	1	0.056	0.887671	1	0.887671	1	0.0963712
S5_28040447	05	28040447	S5_28875604	1	835.157	0.887671	1	0.887671	1	0.0963712
S10_229224459	10	229224459	S10_229225480	1	1.021	0.886968	1	0.905797	1	0.13994
S12_35865098	12	35865098	S12_35865286	1	0.188	0.886364	1	0.886364	1	0.222857
S11_30294649	11	30294649	S11_30399356	1	104.707	0.885409	1	0.894877	1	0.215774
S1_164045663	01	164045663	S1_164101664	1	56.001	0.88518	1	0.894715	1	0.225311
S2_153482639	02	153482639	S2_153482691	1	0.052	0.885174	1	0.900895	1	0.147665
S5_199275772	05	199275772	S5_199275795	1	0.023	0.885173	0.999999	0.896706	1	0.147321
S9_148402666	09	148402666	S9_148405623	1	2.957	0.884843	1	0.903988	1	0.149355
S5_223177817	05	223177817	S5_223180344	1	2.527	0.883896	0.968887	0.904151	0.979925	0.183637
S2_169370299	02	169370299	S2_169550343	1	180.044	0.883871	1	0.901706	1	0.137277
S8_131619646	08	131619646	S8_131620409	1	0.763	0.883721	1	0.93861	1	0.0435137
S10_228871785	10	228871785	S10_228903978	1	32.193	0.88366	1	0.93858	1	0.0439774
S12_34816110	12	34816110	S12_34949218	1	133.108	0.883622	1	0.880094	0.998002	0.0851407
S10_228912442	10	228912442	S10_228912587	1	0.145	0.883598	1	0.93855	1	0.0444511
S7_220712202	07	220712202	S7_220713123	1	0.921	0.883333	1	0.938419	1	0.046452
S4_222205715	04	222205715	S4_222208677	1	2.962	0.883263	1	0.938384	1	0.0469806
S1_95478537	01	95478537	S1_96271118	1	792.581	0.883143	0.958876	0.899592	0.967765	0.143567
S12_75409365	12	75409365	S12_75456280	1	46.915	0.883117	1	0.938312	1	0.0480746
S12_69753133	12	69753133	S12_69755432	1	2.299	0.882963	1	0.938236	1	0.0492206
S12_219385908	12	219385908	S12_219385915	1	0.007	0.882719	0.999996	0.895862	1	0.0913603
S12_69755432	12	69755432	S12_70514647	1	759.215	0.882155	1	0.937836	1	0.0551311
S6_230782822	06	230782822	S6_230782852	1	0.03	0.882119	1	0.898087	1	0.127257
S2_156612696	02	156612696	S2_156612723	1	0.027	0.882093	1	0.882093	1	0.187031
S3_212672077	03	212672077	S3_212689068	1	16.991	0.882045	1	0.878415	0.99794	0.0944613
S10_96688507	10	96688507	S10_96688512	1	0.005	0.881954	1	0.881954	1	0.171753
S10_96688512	10	96688512	S10_98673840	1	1985.33	0.881954	1	0.881954	1	0.171753
S1_70651923	01	70651923	S1_70719704	1	67.781	0.881855	0.958391	0.89639	0.966256	0.132074
S11_257866618	11	257866618	S11_257868105	1	1.487	0.880496	1	0.908682	1	0.210844
S11_111483110	11	111483110	S11_114028552	1	2545.44	0.879535	1	0.914393	1	0.218954
S5_229887238	05	229887238	S5_229887256	1	0.018	0.879535	1	0.886961	1	0.215645
S10_5248438	10	5248438	S10_5251643	1	3.205	0.879376	1	0.889277	1	0.223511
S10_74618572	10	74618572	S10_74618573	1	0.001	0.879276	1	0.879276	1	0.161852
S7_137709863	07	137709863	S7_137854748	1	144.885	0.879258	0.937688	0.937688	0.968343	0.0936154
S10_135255270	10	135255270	S10_135255304	1	0.034	0.878912	1	0.878912	1	0.163111
S3_70659816	03	70659816	S3_71140724	1	480.908	0.878906	0.9375	0.9375	0.968246	0.0956292
S1_59653543	01	59653543	S1_59653691	1	0.148	0.878559	0.957175	0.93639	0.988176	0.149835
S3_20321067	03	20321067	S3_20321070	1	0.003	0.878537	1	0.878537	1	0.164385
S4_136761237	04	136761237	S4_138022552	1	1261.32	0.878165	0.957021	0.89519	0.966253	0.130776
S3_20318768	03	20318768	S3_20321067	1	2.299	0.878151	1	0.878151	1	0.165676
S5_140188307	05	140188307	S5_140188316	1	0.009	0.878043	0.999997	0.860897	0.990185	0.0792148
S2_104318607	02	104318607	S2_104340773	1	22.166	0.877915	1	0.936101	1	0.0834325
S1_179386187	01	179386187	S1_179386195	1	0.008	0.877637	1	0.877637	1	0.0824415
S1_179386195	01	179386195	S1_179386214	1	0.019	0.877637	1	0.877637	1	0.0824415
S5_228140243	05	228140243	S5_228140262	1	0.019	0.87748	0.999999	0.926243	1	0.181688
S5_228140262	05	228140262	S5_228140289	1	0.027	0.87748	0.999999	0.926243	1	0.181688
S4_220715401	04	220715401	S4_220716973	1	1.572	0.877472	0.948668	0.886035	0.953286	0.221298
S7_153042628	07	153042628	S7_153389910	1	347.282	0.87734	1	0.896059	1	0.130636
S5_227837981	05	227837981	S5_227838001	1	0.02	0.877109	0.999995	0.812113	0.96223	0.197366
S4_61177188	04	61177188	S4_61177189	1	0.001	0.876876	1	0.861953	0.991454	0.0861108
S3_2404699	03	2404699	S3_2404758	1	0.059	0.876712	1	0.876712	1	0.0877915
S8_142170776	08	142170776	S8_142170822	1	0.046	0.876712	1	0.876712	1	0.0877915
S3_78673766	03	78673766	S3_78673840	1	0.074	0.876645	1	0.885097	1	0.198357
S3_212689068	03	212689068	S3_212691578	1	2.51	0.876543	1	0.876543	1	0.08875
S7_222770066	07	222770066	S7_222776561	1	6.495	0.876369	1	0.868114	0.995279	0.0893056
S11_257536153	11	257536153	S11_257547244	1	11.091	0.876039	1	0.871975	0.997678	0.171967
S11_257536028	11	257536028	S11_257536153	1	0.125	0.876039	1	0.871975	0.997678	0.171967
S10_133893513	10	133893513	S10_133902335	1	8.822	0.875576	1	0.875576	1	0.173754
S9_43919254	09	43919254	S9_43919286	1	0.032	0.87535	1	0.89161	1	0.11945
S9_43919286	09	43919286	S9_43926635	1	7.349	0.87535	1	0.89161	1	0.11945
S9_70067459	09	70067459	S9_70070394	1	2.935	0.875336	0.972848	0.881038	0.976011	0.231089
S4_171873750	04	171873750	S4_171873887	1	0.137	0.875	1	0.875	1	0.155556
S11_159448753	11	159448753	S11_160578265	1	1129.51	0.875	1	0.885522	1	0.225704
S9_147608261	09	147608261	S9_147816338	1	208.077	0.87488	1	0.895802	1	0.121991
S6_196850961	06	196850961	S6_196913407	1	62.446	0.87488	1	0.891171	1	0.121675
S4_17733880	04	17733880	S4_17738386	1	4.506	0.874371	0.947314	0.885884	0.953531	0.235046
S5_2974418	05	2974418	S5_2974566	1	0.148	0.874031	0.947159	0.908125	0.965456	0.237415
S3_20413061	03	20413061	S3_20433011	1	19.95	0.874016	1	0.87195	0.998818	0.169007
S7_117843149	07	117843149	S7_117844612	1	1.463	0.874014	0.934887	0.933828	0.966348	0.0843246
S1_201558360	01	201558360	S1_201558364	1	0.004	0.87386	1	0.890653	1	0.126397
S5_55150992	05	55150992	S5_55151000	1	0.008	0.873759	1	0.873759	1	-0.233304
S5_227887213	05	227887213	S5_227887215	1	0.002	0.873653	0.999991	0.575206	0.811406	0.187049
S4_206294208	04	206294208	S4_206294233	1	0.025	0.873563	1	0.873563	1	0.179457
S7_71315485	07	71315485	S7_71746866	1	431.381	0.87354	1	0.903865	1	0.203666
S5_213812808	05	213812808	S5_213815057	1	2.249	0.873348	0.955224	0.93573	0.988751	0.136309
S11_234434	11	234434	S11_235723	1	1.289	0.872912	0.972296	0.906281	0.990706	0.218356
S7_225182092	07	225182092	S7_225183434	1	1.342	0.872713	0.954986	0.892651	0.965833	0.135798
S11_180487338	11	180487338	S11_180487358	1	0.02	0.872656	0.999987	0.763108	0.935117	0.142432
S11_180487358	11	180487358	S11_180487363	1	0.005	0.872656	0.999987	0.763108	0.935117	0.142432
S10_133902335	10	133902335	S10_135206799	1	1304.46	0.871861	1	0.871861	1	0.183893
S9_72144913	09	72144913	S9_72209910	1	64.997	0.871761	0.954613	0.929798	0.985877	0.122161
S1_91349695	01	91349695	S1_91594660	1	244.965	0.871655	0.999999	0.85782	0.992031	0.0748616
S1_41579436	01	41579436	S1_41580367	1	0.931	0.871588	0.976463	0.887898	0.985557	0.233096
S11_12956011	11	12956011	S11_12958977	1	2.966	0.871321	1	0.890843	1	0.228224
S9_207224343	09	207224343	S9_207224549	1	0.206	0.87108	1	0.89256	1	0.13864
S8_134615768	08	134615768	S8_134615777	1	0.009	0.870182	1	0.865772	0.997462	0.0835764
S12_218556552	12	218556552	S12_218560914	1	4.362	0.870045	1	0.882065	1	0.210659
S10_77583288	10	77583288	S10_79836082	1	2252.79	0.87	1	0.87	1	0.171598
S8_131620409	08	131620409	S8_131626182	1	5.773	0.869822	1	0.925552	1	0.0391622
S10_421749	10	421749	S10_421779	1	0.03	0.869721	1	0.878382	1	0.192788
S12_146185309	12	146185309	S12_146232934	1	47.625	0.869657	0.971511	0.876677	0.975424	0.197173
S6_230501322	06	230501322	S6_230529689	1	28.367	0.869497	1	0.925362	1	0.0414058
S10_231256116	10	231256116	S10_231257036	1	0.92	0.869497	1	0.925362	1	0.0414058
S12_180836832	12	180836832	S12_180836896	1	0.064	0.869387	1	0.864824	0.997372	0.226321
S2_169759632	02	169759632	S2_169769423	1	9.791	0.869205	1	0.939417	1	0.0437263
S6_184956691	06	184956691	S6_184956908	1	0.217	0.868879	0.953543	0.909797	0.975737	0.235989
S3_235870916	03	235870916	S3_235870933	1	0.017	0.868777	0.999999	0.820281	0.971688	0.221836
S7_205828428	07	205828428	S7_205828553	1	0.125	0.868693	0.944799	0.902689	0.963109	0.194049
S11_257641465	11	257641465	S11_257641474	1	0.009	0.868652	1	0.864032	0.997337	0.230085
S1_163784160	01	163784160	S1_163898062	1	113.902	0.868482	0.971251	0.904208	0.991027	0.21834
S10_146422758	10	146422758	S10_146555083	1	132.325	0.868421	1	0.868421	1	0.155294
S9_245421367	09	245421367	S9_245713675	1	292.308	0.868395	0.953361	0.930796	0.98702	0.155609
S1_159595010	01	159595010	S1_159604354	1	9.344	0.868261	1	0.877769	1	0.190425
S3_20313332	03	20313332	S3_20313494	1	0.162	0.867623	1	0.865345	0.998687	0.145457
S12_35588622	12	35588622	S12_35588717	1	0.095	0.86756	1	0.86756	1	0.220805
S10_339677	10	339677	S10_339901	1	0.224	0.866933	0.952792	0.906828	0.974468	0.237534
S5_140180870	05	140180870	S5_140188307	1	7.437	0.866335	0.930771	0.925694	0.96213	0.0837971
S8_142332219	08	142332219	S8_142332250	1	0.031	0.866218	0.999998	0.880018	1	0.217545
S3_193137398	03	193137398	S3_193138042	1	0.644	0.86569	1	0.864114	0.99909	0.229985
S5_227853237	05	227853237	S5_227853260	1	0.023	0.865099	1	0.863512	0.999082	0.220929
S3_1227958	03	1227958	S3_1233439	1	5.481	0.864865	1	0.864865	1	0.142222
S4_195647932	04	195647932	S4_195666362	1	18.43	0.86481	0.929952	0.86481	0.929952	0.152596
S10_219619890	10	219619890	S10_219620068	1	0.178	0.864604	1	0.864604	1	0.215251
S7_224359793	07	224359793	S7_224377006	1	17.213	0.864548	1	0.877702	1	0.19849
S7_227635893	07	227635893	S7_227635918	1	0.025	0.864536	1	0.864536	1	0.143416
S8_132929885	08	132929885	S8_132930855	1	0.97	0.864536	1	0.864536	1	0.143416
S1_263501027	01	263501027	S1_263501032	1	0.005	0.864458	1	0.864458	1	0.0708642
S3_231896862	03	231896862	S3_231897001	1	0.139	0.864458	1	0.864458	1	0.0708642
S10_203005202	10	203005202	S10_203005263	1	0.061	0.864458	1	0.864458	1	0.0708642
S12_184351929	12	184351929	S12_184351940	1	0.011	0.864458	1	0.864458	1	0.0708642
S3_231818227	03	231818227	S3_231818228	1	0.001	0.864198	1	0.864198	1	0.072314
S1_263412425	01	263412425	S1_263414379	1	1.954	0.864198	1	0.864198	1	0.072314
S1_263555359	01	263555359	S1_263555382	1	0.023	0.864198	1	0.864198	1	0.072314
S3_231897573	03	231897573	S3_231897705	1	0.132	0.864198	1	0.864198	1	0.072314
S4_220722846	04	220722846	S4_220723602	1	0.756	0.864156	1	0.859209	0.997133	0.221274
S4_8585060	04	8585060	S4_8604996	1	19.936	0.863924	1	0.863924	1	0.0738237
S2_157282031	02	157282031	S2_157298467	1	16.436	0.863782	1	0.863782	1	0.0746021
S3_231799421	03	231799421	S3_231799445	1	0.024	0.863782	1	0.863782	1	0.0746021
S7_139309991	07	139309991	S7_139412509	1	102.518	0.863782	1	0.863782	1	0.0746021
S5_227886654	05	227886654	S5_227886671	1	0.017	0.863636	1	0.860357	0.9981	0.21071
S2_18848141	02	18848141	S2_18880551	1	32.41	0.863487	1	0.863487	1	0.0762084
S1_118110095	01	118110095	S1_118110103	1	0.008	0.863486	1	0.853357	0.994117	0.0757601
S1_118110103	01	118110103	S1_118110122	1	0.019	0.863486	1	0.853357	0.994117	0.0757601
S9_153358223	09	153358223	S9_154656355	1	1298.13	0.862847	1	0.936222	1	0.0829516
S10_226945236	10	226945236	S10_226972010	1	26.774	0.862847	1	0.862847	1	0.0796347
S3_192618915	03	192618915	S3_192674610	1	55.695	0.862706	0.928819	0.894543	0.945803	0.162041
S7_75328625	07	75328625	S7_76020590	1	691.965	0.8625	1	0.8625	1	0.081464
S10_226945073	10	226945073	S10_226945236	1	0.163	0.8625	1	0.8625	1	0.081464
S6_235288450	06	235288450	S6_235288608	1	0.158	0.862326	1	0.874868	1	0.185556
S1_72106265	01	72106265	S1_72106280	1	0.015	0.861936	0.999999	0.854222	0.995515	0.138112
S3_145179840	03	145179840	S3_145179920	1	0.08	0.861936	0.999999	0.854222	0.995515	0.138112
S3_221133056	03	221133056	S3_221133959	1	0.903	0.860939	1	0.858422	0.998537	0.142116
S7_4524401	07	4524401	S7_4533654	1	9.253	0.860939	0.974322	0.880788	0.985489	0.213371
S6_20213900	06	20213900	S6_20292477	1	78.577	0.859496	1	0.857773	0.998997	0.213178
S1_17439403	01	17439403	S1_17439468	1	0.065	0.859349	0.927011	0.924282	0.961396	0.0757342
S12_217186389	12	217186389	S12_217194032	1	7.643	0.859254	1	0.871051	1	0.192086
S4_190142980	04	190142980	S4_190197820	1	54.84	0.858997	0.926821	0.889684	0.94323	0.161197
S1_233003988	01	233003988	S1_233135108	1	131.12	0.858254	1	0.879054	1	0.232701
S9_169847017	09	169847017	S9_169847152	1	0.135	0.858084	0.926328	0.890587	0.943709	0.164226
S7_187397631	07	187397631	S7_187397695	1	0.064	0.857821	0.949352	0.879414	0.961226	0.228656
S6_10973673	06	10973673	S6_10973737	1	0.064	0.857616	1	0.926382	1	0.109187
S8_80102426	08	80102426	S8_80423193	1	320.767	0.857299	1	0.87622	1	0.209434
S10_147183892	10	147183892	S10_147791074	1	607.182	0.857285	1	0.871235	1	0.176036
S5_140180369	05	140180369	S5_140180440	1	0.071	0.857191	0.925846	0.918403	0.958333	0.08625
S11_12955815	11	12955815	S11_12956011	1	0.196	0.856362	1	0.903017	1	0.226748
S3_205391625	03	205391625	S3_205561109	1	169.484	0.856287	1	0.85087	0.996832	0.0659939
S10_228102960	10	228102960	S10_228103011	1	0.051	0.856287	1	0.85087	0.996832	0.0659939
S12_226215992	12	226215992	S12_226217092	1	1.1	0.856287	1	0.85087	0.996832	0.0659939
S1_178493508	01	178493508	S1_178496617	1	3.109	0.85601	0.999998	0.84455	0.993281	0.144029
S4_170197123	04	170197123	S4_170199664	1	2.541	0.855509	1	0.852791	0.99841	0.131365
S1_232961553	01	232961553	S1_233003988	1	42.435	0.855172	1	0.863423	1	0.230735
S7_4533654	07	4533654	S7_4534138	1	0.484	0.855139	0.973129	0.87563	0.984719	0.208382
S9_223478379	09	223478379	S9_223495037	1	16.658	0.854279	0.972935	0.898293	0.997684	0.233715
S2_14390534	02	14390534	S2_14520426	1	129.892	0.854206	1	0.888963	1	0.139
S3_241836368	03	241836368	S3_241836380	1	0.012	0.854206	1	0.851436	0.998377	0.136035
S7_214145952	07	214145952	S7_214187047	1	41.095	0.85376	0.947801	0.87562	0.959858	0.103305
S12_35813586	12	35813586	S12_35815336	1	1.75	0.853567	1	0.853567	1	0.224195
S5_217748686	05	217748686	S5_217749071	1	0.385	0.853306	1	0.871973	1	0.124229
S5_216407641	05	216407641	S5_216408074	1	0.433	0.853282	1	0.853282	1	0.229571
S12_214020434	12	214020434	S12_214166386	1	145.952	0.852737	1	0.861053	1	-0.231428
S11_10658740	11	10658740	S11_10659639	1	0.899	0.852483	0.947301	0.872252	0.958222	0.108302
S2_45328710	02	45328710	S2_46403580	1	1074.87	0.852159	1	0.920609	1	0.0336577
S3_26094483	03	26094483	S3_26094564	1	0.081	0.852159	1	0.920609	1	0.0336577
S4_219627453	04	219627453	S4_219627509	1	0.056	0.852101	1	0.92058	1	0.034025
S6_234372366	06	234372366	S6_234372477	1	0.111	0.852101	1	0.92058	1	0.034025
S5_27799054	05	27799054	S5_27805997	1	6.943	0.852041	1	0.920551	1	0.0344003
S2_105803433	02	105803433	S2_105806132	1	2.699	0.851974	1	0.851974	1	0.127901
S2_46403580	02	46403580	S2_46688100	1	284.52	0.851786	1	0.920425	1	0.0359883
S9_249095093	09	249095093	S9_249106615	1	11.522	0.851697	1	0.921458	1	0.107956
S4_48163274	04	48163274	S4_48837869	1	674.595	0.851667	1	0.851667	1	0.129024
S9_144409551	09	144409551	S9_144863123	1	453.572	0.851351	1	0.88516	1	0.132725
S12_39613919	12	39613919	S12_39614790	1	0.871	0.851351	1	0.920211	1	0.0386649
S2_137237092	02	137237092	S2_137245707	1	8.615	0.85119	1	0.85119	1	0.2288
S11_235913575	11	235913575	S11_236120989	1	207.414	0.850384	1	0.872635	1	0.110724
S9_249497565	09	249497565	S9_249497740	1	0.175	0.850352	1	0.850352	1	0.133702
S6_67529711	06	67529711	S6_69692050	1	2162.34	0.85031	0.922122	0.917372	0.957795	0.0723815
S2_148917045	02	148917045	S2_148921954	1	4.909	0.850297	0.922115	0.850297	0.922115	0.146167
S8_134361494	08	134361494	S8_134480422	1	118.928	0.850297	0.922115	0.850297	0.922115	0.146167
S1_163898062	01	163898062	S1_163898603	1	0.541	0.84989	0.921895	0.894785	0.945931	0.230079
S6_232735547	06	232735547	S6_232736231	1	0.684	0.849572	0.946184	0.847723	0.945153	0.199704
S10_5102101	10	5102101	S10_5116216	1	14.115	0.848728	0.958608	0.880758	0.976529	0.157416
S2_161861799	02	161861799	S2_161861849	1	0.05	0.847896	1	0.84488	0.99822	0.125045
S7_102710100	07	102710100	S7_112130853	1	9420.75	0.847586	1	0.844557	0.998212	0.126162
S7_8116544	07	8116544	S7_8116549	1	0.005	0.846939	1	0.846939	1	0.0614815
S10_136244179	10	136244179	S10_136702781	1	458.602	0.846899	1	0.860649	1	0.176467
S8_127418792	08	127418792	S8_127423738	1	4.946	0.846853	1	0.851738	1	0.218086
S5_178253013	05	178253013	S5_178566567	1	313.554	0.846775	0.975323	0.877182	0.99268	-0.233876
S2_146173011	02	146173011	S2_146178591	1	5.58	0.846774	1	0.846774	1	0.145429
S1_213680703	01	213680703	S1_214234600	1	553.897	0.846647	0.945069	0.919358	0.984815	0.232832
S5_227254415	05	227254415	S5_227259982	1	5.567	0.846605	1	0.878907	1	0.132316
S4_2296653	04	2296653	S4_2374008	1	77.355	0.846429	1	0.917794	1	0.0667358
S2_18880551	02	18880551	S2_19088064	1	207.513	0.846429	1	0.846429	1	0.0640887
S5_221597228	05	221597228	S5_221597247	1	0.019	0.846429	1	0.846429	1	0.0640887
S6_202147420	06	202147420	S6_202147446	1	0.026	0.846429	1	0.846429	1	0.0640887
S10_800695	10	800695	S10_800770	1	0.075	0.846429	1	0.846429	1	0.0640887
S2_143511040	02	143511040	S2_143521292	1	10.252	0.846311	1	0.846311	1	0.146844
S3_73742079	03	73742079	S3_75888859	1	2146.78	0.846153	0.999999	0.833168	0.992297	0.0649718
S3_203063764	03	203063764	S3_203063799	1	0.035	0.846011	1	0.846011	1	0.0661925
S3_203063799	03	203063799	S3_203063809	1	0.01	0.846011	1	0.846011	1	0.0661925
S5_26808258	05	26808258	S5_26829751	1	21.493	0.846011	1	0.846011	1	0.0661925
S6_185939974	06	185939974	S6_185939975	1	0.001	0.845989	1	0.866494	1	0.198544
S1_259852504	01	259852504	S1_260471944	1	619.44	0.845865	1	0.845865	1	0.0669244
S3_231818326	03	231818326	S3_231882820	1	64.494	0.84556	1	0.84556	1	0.0684375
S1_119583905	01	119583905	S1_119584115	1	0.21	0.845378	0.919444	0.880857	0.93854	0.133918
S3_203063809	03	203063809	S3_203243862	1	180.053	0.84507	1	0.84507	1	0.0708383
S4_216751925	04	216751925	S4_216751927	1	0.002	0.845006	1	0.845006	1	0.181728
S5_215972903	05	215972903	S5_215973133	1	0.23	0.844345	0.943639	0.783889	0.909229	0.187074
S7_221534069	07	221534069	S7_221534108	1	0.039	0.844156	1	0.844156	1	0.12037
S12_44116733	12	44116733	S12_44116752	1	0.019	0.843551	0.999997	0.829952	0.991904	0.121554
S1_241780840	01	241780840	S1_241791382	1	10.542	0.843058	0.918182	0.843058	0.918182	0.138546
S2_162131205	02	162131205	S2_162131979	1	0.774	0.842593	1	0.842593	1	0.125952
S12_12800423	12	12800423	S12_12837571	1	37.148	0.841365	0.974336	0.851754	0.980333	0.224696
S1_69521441	01	69521441	S1_69527299	1	5.858	0.841253	0.917198	0.875104	0.93547	0.129926
S9_555065	09	555065	S9_563879	1	8.814	0.840597	1	0.840597	1	0.177755
S2_23477405	02	23477405	S2_23519548	1	42.143	0.84	1	0.865003	1	0.188032
S2_93051395	02	93051395	S2_93169016	1	117.621	0.84	1	0.835463	0.997296	0.178493
S11_42077538	11	42077538	S11_43150833	1	1073.3	0.839867	0.942446	0.915107	0.983756	0.10683
S2_14588011	02	14588011	S2_14588905	1	0.894	0.83943	1	0.850124	1	0.166489
S9_41711258	09	41711258	S9_41893403	1	182.145	0.839265	1	0.882546	1	0.159356
S2_137203685	02	137203685	S2_137236862	1	33.177	0.838948	0.927016	0.849131	0.932625	0.222879
S10_101232253	10	101232253	S10_101411886	1	179.633	0.838235	1	0.862	1	0.102365
S11_257923636	11	257923636	S11_257923654	1	0.018	0.837103	0.999999	0.829922	0.995701	0.189511
S12_207504890	12	207504890	S12_207505002	1	0.112	0.836956	1	0.832246	0.997182	0.170629
S9_70067436	09	70067436	S9_70067459	1	0.023	0.836864	1	0.827691	0.994504	-0.226741
S9_71660203	09	71660203	S9_71666613	1	6.41	0.836733	0.999999	0.829465	0.995647	0.226786
S1_149356963	01	149356963	S1_149908889	1	551.926	0.83614	1	0.82906	0.995757	0.056457
S7_147345139	07	147345139	S7_147345180	1	0.041	0.83614	1	0.82906	0.995757	0.056457
S8_141802370	08	141802370	S8_141858766	1	56.396	0.83614	1	0.907561	1	0.0590694
S10_231409491	10	231409491	S10_231409492	1	0.001	0.835246	0.999995	0.816742	0.988856	0.185684
S10_231409492	10	231409492	S10_231409506	1	0.014	0.835246	0.999995	0.816742	0.988856	0.185684
S5_230127613	05	230127613	S5_230128021	1	0.408	0.835163	0.999999	0.847555	1	0.226849
S7_228390474	07	228390474	S7_228390555	1	0.081	0.834879	1	0.834879	1	0.113622
S2_170088524	02	170088524	S2_170090289	1	1.765	0.834879	1	0.827603	0.995633	0.113126
S5_218209838	05	218209838	S5_218209865	1	0.027	0.834796	1	0.827586	0.995672	0.0628907
S2_170090289	02	170090289	S2_170097675	1	7.386	0.834285	1	0.826952	0.995595	0.115225
S2_170097675	02	170097675	S2_170097872	1	0.197	0.834285	1	0.826952	0.995595	0.115225
S1_164753104	01	164753104	S1_164753153	1	0.049	0.834161	1	0.854119	1	0.0857828
S12_225192586	12	225192586	S12_225200408	1	7.822	0.834161	1	0.854119	1	0.0857828
S2_146002536	02	146002536	S2_146003244	1	0.708	0.833838	0.954086	0.867852	0.973351	0.122039
S2_170608284	02	170608284	S2_170608305	1	0.021	0.832636	0.939601	0.827993	0.936978	0.180656
S6_229771086	06	229771086	S6_229808038	1	36.952	0.832587	0.93961	0.85755	0.953592	0.177422
S12_213434527	12	213434527	S12_213434754	1	0.227	0.832557	1	0.841526	1	0.227222
S3_2147986	03	2147986	S3_2148005	1	0.019	0.832075	1	0.82831	0.997735	0.222195
S6_11057677	06	11057677	S6_11057705	1	0.028	0.83152	1	0.829646	0.998873	0.219105
S1_247525518	01	247525518	S1_247525789	1	0.271	0.831244	0.972424	0.860994	0.989673	0.227636
S5_228306532	05	228306532	S5_228306549	1	0.017	0.831149	0.999987	0.79883	0.980352	0.221904
S4_18038290	04	18038290	S4_18038321	1	0.031	0.830753	0.99999	0.793261	0.977165	0.218045
S10_231327476	10	231327476	S10_231327575	1	0.099	0.830602	0.974235	0.12584	0.379208	-0.0885754
S4_220716973	04	220716973	S4_220722846	1	5.873	0.829999	0.972191	0.836812	0.976174	0.219868
S8_127555947	08	127555947	S8_127556175	1	0.228	0.829754	0.922587	0.862394	0.940557	0.214408
S1_70719704	01	70719704	S1_70739273	1	19.569	0.828585	0.926779	0.875412	0.952608	0.14618
S2_158344345	02	158344345	S2_158345053	1	0.708	0.828185	1	0.828185	1	0.216639
S4_210036992	04	210036992	S4_210037062	1	0.07	0.827984	0.937806	0.853117	0.951933	0.0859876
S5_18014225	05	18014225	S5_19256217	1	1241.99	0.827664	1	0.923116	1	0.0333685
S7_227107837	07	227107837	S7_227114254	1	6.417	0.827586	1	0.836437	1	0.198701
S1_175981829	01	175981829	S1_175987235	1	5.406	0.827505	0.952162	0.845086	0.962223	0.226191
S2_119698358	02	119698358	S2_119698367	1	0.009	0.827144	1	0.821841	0.996789	0.158994
S5_227844917	05	227844917	S5_227844919	1	0.002	0.826418	0.999983	0.727273	0.938083	0.173719
S4_61177184	04	61177184	S4_61177187	1	0.003	0.825909	0.999999	0.806015	0.987882	0.0817447
S9_41711064	09	41711064	S9_41711093	1	0.029	0.824319	1	0.836577	1	0.132778
S2_158297109	02	158297109	S2_158297150	1	0.041	0.824176	1	0.824176	1	0.106534
S7_129800595	07	129800595	S7_130539918	1	739.323	0.823838	1	0.842067	1	0.21991
S6_201313837	06	201313837	S6_201313869	1	0.032	0.823776	1	0.823776	1	0.16695
S5_229550702	05	229550702	S5_229550755	1	0.053	0.823529	1	0.823529	1	0.0518519
S6_214483390	06	214483390	S6_214483408	1	0.018	0.823529	1	0.823529	1	0.0518519
S9_65000899	09	65000899	S9_65000963	1	0.064	0.823529	1	0.823529	1	0.0518519
S1_178488660	01	178488660	S1_178493508	1	4.848	0.823524	0.999997	0.828398	1	0.134495
S2_137181789	02	137181789	S2_137181809	1	0.02	0.823413	1	0.823413	1	0.0523924
S2_166273109	02	166273109	S2_166273193	1	0.084	0.823413	1	0.823413	1	0.0523924
S6_214479709	06	214479709	S6_214482493	1	2.784	0.823413	1	0.823413	1	0.0523924
S6_214482493	06	214482493	S6_214482563	1	0.07	0.823413	1	0.823413	1	0.0523924
S9_65338918	09	65338918	S9_65665775	1	326.857	0.823413	1	0.823413	1	0.0523924
S12_82313715	12	82313715	S12_82939603	1	625.888	0.823413	1	0.823413	1	0.0523924
S1_234826478	01	234826478	S1_234826560	1	0.082	0.823285	1	0.868638	1	0.112598
S5_197654069	05	197654069	S5_197655070	1	1.001	0.823183	0.974406	0.841358	0.985104	0.214047
S6_214460669	06	214460669	S6_214479705	1	19.036	0.823171	1	0.823171	1	0.0535077
S6_214498787	06	214498787	S6_214871239	1	372.452	0.823171	1	0.823171	1	0.0535077
S11_12958977	11	12958977	S11_12966744	1	7.767	0.822537	0.928335	0.840548	0.938444	0.223371
S1_259852293	01	259852293	S1_259852504	1	0.211	0.822222	1	0.822222	1	0.0578125
S4_171927466	04	171927466	S4_171939718	1	12.252	0.822222	1	0.822222	1	0.0578125
S3_252573660	03	252573660	S3_252574544	1	0.884	0.822072	1	0.822072	1	0.0584842
S9_65677664	09	65677664	S9_65677691	1	0.027	0.822072	1	0.822072	1	0.0584842
S9_65677691	09	65677691	S9_68464022	1	2786.33	0.822072	1	0.822072	1	0.0584842
S6_232378338	06	232378338	S6_232395728	1	17.39	0.821759	1	0.821759	1	0.0598752
S5_199275756	05	199275756	S5_199275772	1	0.016	0.821351	1	0.833761	1	0.141224
S9_193436273	09	193436273	S9_200994835	1	7558.56	0.821154	1	0.81694	0.99743	0.136705
S4_172616941	04	172616941	S4_172619507	1	2.566	0.820707	1	0.820707	1	0.0644713
S12_13870960	12	13870960	S12_13871064	1	0.104	0.82	1	0.82	1	0.224966
S3_255852836	03	255852836	S3_255865446	1	12.61	0.819143	1	0.828139	1	0.181126
S3_214452678	03	214452678	S3_214452791	1	0.113	0.818467	1	0.82772	1	-0.226703
S1_168008915	01	168008915	S1_168030365	1	21.45	0.818322	1	0.854174	1	0.104588
S3_214004831	03	214004831	S3_214004833	1	0.002	0.818181	1	0.813755	0.997291	0.206336
S3_214004833	03	214004833	S3_214004839	1	0.006	0.818181	1	0.813755	0.997291	0.206336
S2_121941660	02	121941660	S2_122081044	1	139.384	0.817996	1	0.848896	1	0.0771655
S1_118222801	01	118222801	S1_118222833	1	0.032	0.817992	0.999997	0.827627	1	0.0761926
S6_195531838	06	195531838	S6_195531843	1	0.005	0.817732	1	0.825048	1	0.225322
S3_232144970	03	232144970	S3_232144973	1	0.003	0.817296	1	0.828781	1	0.189955
S1_9969041	01	9969041	S1_9969426	1	0.385	0.817203	0.999999	0.838181	1	0.0798989
S2_166047751	02	166047751	S2_166106744	1	58.993	0.816774	0.969733	0.828694	0.976783	0.209558
S11_30399356	11	30399356	S11_30887415	1	488.059	0.816667	1	0.837223	1	0.205012
S4_188776277	04	188776277	S4_188778157	1	1.88	0.816416	0.916104	0.875948	0.948917	0.195011
S10_194095184	10	194095184	S10_194095274	1	0.09	0.816176	1	0.82869	1	0.124275
S1_9344996	01	9344996	S1_9346845	1	1.849	0.815329	0.902956	0.900608	0.949004	0.0562017
S9_13460965	09	13460965	S9_13649161	1	188.196	0.815026	0.941499	0.821778	0.945391	0.181893
S12_214020355	12	214020355	S12_214020434	1	0.079	0.814968	0.97587	0.820387	0.979109	-0.22592
S2_161427283	02	161427283	S2_161442786	1	15.503	0.81447	0.95782	0.828412	0.965983	0.145106
S8_1569243	08	1569243	S8_1572273	1	3.03	0.814058	0.902252	0.805276	0.897372	0.112105
S8_1568838	08	1568838	S8_1569243	1	0.405	0.813953	1	0.809403	0.997201	0.11634
S10_140733189	10	140733189	S10_140739862	1	6.673	0.812367	1	0.824019	1	0.173428
S11_34696248	11	34696248	S11_34716594	1	20.346	0.812236	1	0.812236	1	0.0972099
S3_37246831	03	37246831	S3_37246836	1	0.005	0.812236	1	0.817549	1	0.219437
S7_7801690	07	7801690	S7_7812700	1	11.01	0.812107	0.940493	0.8217	0.946031	0.196459
S10_146555083	10	146555083	S10_147183693	1	628.61	0.81194	1	0.81194	1	0.154195
S9_249503034	09	249503034	S9_249503044	1	0.01	0.811479	1	0.827604	1	0.12075
S6_229988503	06	229988503	S6_229988515	1	0.012	0.811479	1	0.826765	1	0.120689
S6_229988515	06	229988515	S6_229991695	1	3.18	0.811479	1	0.826765	1	0.120689
S3_65734994	03	65734994	S3_65735001	1	0.007	0.811082	0.973597	0.215197	0.501493	-0.115622
S6_212940554	06	212940554	S6_212940570	1	0.016	0.810942	1	0.816401	1	-0.2252
S6_206001900	06	206001900	S6_206002067	1	0.167	0.810777	0.946557	0.837718	0.962155	0.102884
S4_8037944	04	8037944	S4_8038044	1	0.1	0.810156	1	0.84148	1	0.161082
S10_80274179	10	80274179	S10_90287353	1	10013.2	0.810156	1	0.810156	1	0.158055
S12_199816571	12	199816571	S12_199816935	1	0.364	0.810002	0.975127	0.817379	0.979557	0.224018
S6_11057705	06	11057705	S6_11058684	1	0.979	0.809286	1	0.817097	1	0.215589
S12_214020262	12	214020262	S12_214020355	1	0.093	0.808944	0.974941	0.81436	0.978199	0.224873
S9_239882956	09	239882956	S9_239882983	1	0.027	0.808646	1	0.835792	1	0.0716045
S3_46930563	03	46930563	S3_46939606	1	9.043	0.808464	0.999999	0.823819	1	0.0718124
S6_24318120	06	24318120	S6_24318136	1	0.016	0.807624	1	0.797781	0.993887	0.0508842
S8_131560668	08	131560668	S8_131560808	1	0.14	0.807498	1	0.800895	0.995903	0.140817
S3_233459786	03	233459786	S3_233725140	1	265.354	0.806836	1	0.83425	1	0.0786541
S10_221068894	10	221068894	S10_221069169	1	0.275	0.80665	1	0.814339	1	-0.22456
S1_248130970	01	248130970	S1_248130974	1	0.004	0.806338	1	0.827492	1	0.189568
S8_131559921	08	131559921	S8_131560668	1	0.747	0.806014	1	0.7993	0.995826	0.144338
S10_172735351	10	172735351	S10_172980268	1	244.917	0.80578	0.916253	0.822443	0.925679	0.145439
S6_21130987	06	21130987	S6_21132702	1	1.715	0.805735	1	0.81497	1	0.162218
S6_142685434	06	142685434	S6_142685520	1	0.086	0.805056	0.945111	0.844855	0.96819	-0.229596
S2_169694089	02	169694089	S2_169755085	1	60.996	0.80504	1	0.800057	0.9969	0.0935559
S1_41154212	01	41154212	S1_41154401	1	0.189	0.803922	1	0.803922	1	0.218667
S2_160540667	02	160540667	S2_160564608	1	23.941	0.803852	0.928205	0.803852	0.928205	0.153912
S3_252439160	03	252439160	S3_252449046	1	9.886	0.80383	0.896566	0.796751	0.892609	0.194304
S1_155707870	01	155707870	S1_155707872	1	0.002	0.803813	0.948664	0.53547	0.774288	0.179807
S6_21314526	06	21314526	S6_21315525	1	0.999	0.802615	1	0.797376	0.99673	0.195324
S11_257920533	11	257920533	S11_257921762	1	1.229	0.802338	0.96691	0.811718	0.972546	0.181657
S6_102297241	06	102297241	S6_102716148	1	418.907	0.802005	1	0.802005	1	0.153822
S11_257921975	11	257921975	S11_257923468	1	1.493	0.800962	0.999999	0.792848	0.99492	0.200189
S9_247989263	09	247989263	S9_247989275	1	0.012	0.800464	0.999999	0.793957	0.995926	-0.221962
S2_138931683	02	138931683	S2_138931688	1	0.005	0.800355	1	0.800355	1	-0.222716
S5_229928839	05	229928839	S5_229928929	1	0.09	0.799985	0.965435	0.744354	0.931262	0.160241
S5_227887215	05	227887215	S5_227890700	1	3.485	0.799761	0.904356	0.314645	0.567244	0.139255
S3_108002723	03	108002723	S3_108002804	1	0.081	0.799619	0.926496	0.829926	0.943891	0.0746587
S11_188301406	11	188301406	S11_188320740	1	19.334	0.798943	0.926222	0.890959	0.978106	0.0798642
S4_18557700	04	18557700	S4_18564572	1	6.872	0.798073	0.973263	0.805815	0.977972	0.223331
S7_138664381	07	138664381	S7_138667637	1	3.256	0.79798	1	0.79798	1	0.0877778
S3_231897713	03	231897713	S3_231977238	1	79.525	0.797955	0.925822	0.828467	0.943356	0.0804899
S2_120607302	02	120607302	S2_120607325	1	0.023	0.797831	0.999992	0.581377	0.85363	0.187166
S2_120607325	02	120607325	S2_120607326	1	0.001	0.797831	0.999992	0.581377	0.85363	0.187166
S12_146232934	12	146232934	S12_146233037	1	0.103	0.79782	0.942782	0.812484	0.951406	0.189538
S3_246613290	03	246613290	S3_246613299	1	0.009	0.797727	1	0.797727	1	0.0886252
S12_13871064	12	13871064	S12_13871211	1	0.147	0.797082	1	0.797082	1	0.220679
S1_218021069	01	218021069	S1_218031129	1	10.06	0.796651	1	0.796651	1	0.0921799
S11_250684640	11	250684640	S11_250684642	1	0.002	0.796484	1	0.792012	0.997188	-0.22174
S3_213857743	03	213857743	S3_213857758	1	0.015	0.796402	1	0.818565	1	0.182331
S7_75328624	07	75328624	S7_75328625	1	0.001	0.796364	1	0.796364	1	0.0931122
S7_20335216	07	20335216	S7_20335227	1	0.011	0.796125	0.999999	0.789327	0.99572	0.216016
S10_225962279	10	225962279	S10_225962326	1	0.047	0.795862	0.892111	0.790671	0.889197	0.0916367
S10_72082904	10	72082904	S10_73398424	1	1315.52	0.795766	1	0.795766	1	0.0950327
S7_220503733	07	220503733	S7_220503760	1	0.027	0.795455	1	0.795455	1	0.0960219
S4_62784878	04	62784878	S4_63233380	1	448.502	0.795219	0.942029	0.83946	0.967878	0.104349
S11_257900739	11	257900739	S11_257901100	1	0.361	0.795099	1	0.792308	0.998243	0.191288
S1_269419342	01	269419342	S1_269419350	1	0.008	0.795062	1	0.795062	1	0.186965
S10_90287353	10	90287353	S10_91430837	1	1143.48	0.794118	1	0.806623	1	0.158208
S6_142031663	06	142031663	S6_142685434	1	653.771	0.792254	0.94104	0.836187	0.966779	0.228034
S1_38658247	01	38658247	S1_38658261	1	0.014	0.791022	1	0.791022	1	0.126173
S1_219507165	01	219507165	S1_219507182	1	0.017	0.790698	1	0.790698	1	0.0419753
S8_2660600	08	2660600	S8_2660607	1	0.007	0.790698	1	0.790698	1	0.0419753
S9_250874736	09	250874736	S9_250874800	1	0.064	0.790244	1	0.790244	1	0.0438075
S10_48523793	10	48523793	S10_48523896	1	0.103	0.790244	1	0.790244	1	0.0438075
S12_81900980	12	81900980	S12_82313715	1	412.735	0.790244	1	0.790244	1	0.0438075
S12_100576811	12	100576811	S12_102776780	1	2199.97	0.790244	1	0.790244	1	0.0438075
S10_219789510	10	219789510	S10_219790246	1	0.736	0.790235	0.922656	0.797816	0.927072	0.209268
S4_3739931	04	3739931	S4_3739982	1	0.051	0.790123	1	0.790123	1	0.0442907
S12_8931888	12	8931888	S12_8947811	1	15.923	0.790123	1	0.790123	1	0.0442907
S7_20350180	07	20350180	S7_20350183	1	0.003	0.789998	0.999999	0.691756	0.935757	0.0419075
S7_20350183	07	20350183	S7_20350192	1	0.009	0.789998	0.999999	0.691756	0.935757	0.0419075
S12_157722940	12	157722940	S12_157723096	1	0.156	0.789873	1	0.789873	1	0.0452896
S9_69792869	09	69792869	S9_69796813	1	3.944	0.789744	1	0.789744	1	0.0458061
S1_40724742	01	40724742	S1_40725140	1	0.398	0.789474	1	0.789474	1	0.046875
S5_18013813	05	18013813	S5_18014225	1	0.412	0.789474	1	0.789474	1	0.046875
S5_229554463	05	229554463	S5_229554472	1	0.009	0.789474	1	0.789474	1	0.046875
S6_235495709	06	235495709	S6_235534987	1	39.278	0.789158	1	0.783318	0.996293	0.0847505
S1_40725140	01	40725140	S1_40725285	1	0.145	0.789041	1	0.789041	1	0.0485748
S4_131575320	04	131575320	S4_131823865	1	248.545	0.789041	1	0.789041	1	0.0485748
S12_2347562	12	2347562	S12_2347616	1	0.054	0.788846	1	0.803466	1	0.221785
S6_235491713	06	235491713	S6_235494611	1	2.898	0.788633	1	0.837967	1	0.0894427
S6_207450838	06	207450838	S6_207454209	1	3.371	0.787686	0.950783	0.805301	0.961356	0.110983
S3_46924813	03	46924813	S3_46930563	1	5.75	0.787522	0.921569	0.884662	0.976753	0.0741286
S2_143454164	02	143454164	S2_143511040	1	56.876	0.787197	1	0.787197	1	0.135336
S1_269418704	01	269418704	S1_269419310	1	0.606	0.786775	1	0.786775	1	0.186829
S6_212328627	06	212328627	S6_212352626	1	23.999	0.785994	0.950293	0.801343	0.959527	0.115045
S11_128624310	11	128624310	S11_130126075	1	1501.77	0.785722	0.967896	0.806669	0.980713	0.218559
S10_213570626	10	213570626	S10_213570643	1	0.017	0.785714	1	0.785714	1	0.203704
S12_217836212	12	217836212	S12_217836214	1	0.002	0.78558	0.947581	0.0336526	0.196124	0.0457199
S3_78000589	03	78000589	S3_78000637	1	0.048	0.785172	1	0.793423	1	0.144485
S1_91618754	01	91618754	S1_92154872	1	536.118	0.784808	0.999999	0.799397	1	0.0649552
S1_158447800	01	158447800	S1_158452784	1	4.984	0.783957	0.885414	0.826129	0.908916	0.100489
S6_235353149	06	235353149	S6_235356560	1	3.411	0.782492	1	0.790071	1	0.180746
S5_2815237	05	2815237	S5_2815581	1	0.344	0.782349	1	0.778179	0.997331	0.131156
S12_34807135	12	34807135	S12_34814232	1	7.097	0.782293	1	0.795605	1	0.10066
[truncated: 741 more rows]

## Sheet: Table S10
GWAS for capsaicin content showing significant SNPs and strength of association
Marker	Chromosome	Position	P-Value	#NAME?	Regression Beta	FDR	Proportion of Variance Explained	Call Rate	Minor Allele D Frequency	Major Allele d Frequency
S1_31111874	1	31111874	2.5201e-07	6.59858	203.84	0.00190469	0.259452	0.946237	0.0511364	0.948864
S3_212689068	3	212689068	5.76858e-06	5.23893	125.751	0.0217995	0.207313	0.978495	0.126374	0.873626
S10_213596026	10	213596026	1.47864e-05	4.83014	139.854	0.0372518	0.191042	0.903226	0.0892857	0.910714
S9_10361414	9	10361414	5.43668e-05	4.26467	139.358	0.102726	0.168099	0.989247	0.0815217	0.918478
S11_85543247	11	85543247	5.64888e-05	4.24804	132.626	0.0853885	0.167417	0.956989	0.0898876	0.910112
S11_85543257	11	85543257	5.64888e-05	4.24804	132.626	0.0711571	0.167417	0.956989	0.0898876	0.910112
S3_212671925	3	212671925	6.17344e-05	4.20947	129.271	0.0666555	0.165834	0.924731	0.0988372	0.901163
S11_238019261	11	238019261	9.77098e-05	4.01006	162.107	0.0923113	0.157611	0.913978	0.0529412	0.947059
S10_221317647	10	221317647	0.000101232	3.99468	111.637	0.0850125	0.156975	0.913978	0.129412	0.870588
S3_211558976	3	211558976	0.000108398	3.96498	117.11	0.081927	0.155745	1	0.102151	0.897849
S10_225598553	10	225598553	0.000120647	3.91848	109.91	0.0828957	0.153816	1	0.0967742	0.903226
S6_203416571	6	203416571	0.000121935	3.91387	124.695	0.0767988	0.153625	0.978495	0.0659341	0.934066
S5_7401809	5	7401809	0.000166756	3.77792	88.4865	0.0969492	0.147968	0.935484	0.264368	0.735632
S5_229634509	5	229634509	0.000225286	3.64727	146.643	0.121622	0.142508	1	0.0537634	0.946237
S11_85543251	11	85543251	0.000241179	3.61766	132.367	0.121522	0.141267	0.892473	0.0843373	0.915663
S5_215972421	5	215972421	0.000267689	3.57237	96.7764	0.126449	0.139368	0.913978	0.3	0.7
S3_212695783	3	212695783	0.00029487	3.53037	115.229	0.131096	0.137604	1	0.145161	0.854839
S5_227837981	5	227837981	0.000360079	3.4436	105.406	0.151193	0.133953	0.967742	0.344444	0.655556
S1_169031114	1	169031114	0.000365008	3.4377	127.439	0.145196	0.133704	0.989247	0.0815217	0.918478
S12_226442047	12	226442047	0.000375736	3.42512	115.797	0.141991	0.133173	0.989247	0.076087	0.923913
S12_226442058	12	226442058	0.000375736	3.42512	115.797	0.135229	0.133173	0.989247	0.076087	0.923913
S11_83592400	11	83592400	0.000391658	3.40709	133.595	0.134552	0.132413	1	0.0698925	0.930108
S1_190698468	1	190698468	0.000425705	3.37089	146.761	0.13989	0.130886	0.978495	0.0604396	0.93956
S3_211375421	3	211375421	0.000505647	3.29615	123.739	0.159237	0.127727	1	0.0752688	0.924731
S5_6535861	5	6535861	0.000537696	3.26946	158.054	0.162556	0.126597	0.989247	0.0597826	0.940217
S5_6535862	5	6535862	0.000537696	3.26946	158.054	0.156304	0.126597	0.989247	0.0597826	0.940217
S3_233725140	3	233725140	0.000641475	3.19282	103.296	0.179565	0.123349	0.946237	0.113636	0.886364
S10_172735351	10	172735351	0.000696151	3.1573	81.9572	0.187911	0.121841	0.870968	0.197531	0.802469
S2_153483078	2	153483078	0.000970702	3.01291	64.4256	0.252985	0.1157	0.989247	0.304348	0.695652
S10_156251204	10	156251204	0.000994685	3.00231	132.367	0.250594	0.115248	0.903226	0.0595238	0.940476

[truncated: 4 more sheets: Table S11, Table S12, Table S13, Table S14]
